# Supplementary material for: Thymic Epithelial Tumors phenotype relies on miR-145-5p epigenetic regulation
Source: Mol Cancer. 2017 May 10;16:88. doi: 10.1186/s12943-017-0655-2 (PMC5424390; doi:10.1186/s12943-017-0655-2)
Supplement: Supplementary file 4 — Enriched pathways analysis of deregulated genes in Tumor versus Normal samples by David tools (p-value<0,05). The relative Pie-Chart is shown in Fig. 1d. (XLSX 9 kb) [file 12943_2017_655_MOESM4_ESM.xlsx]

## Sheet: Suppl Table 2
		Enriched pathways analysis of deregulated genes in Tumor versus Normal samples by David tools (p-value<0,05). The relative Pie-Chrat is shown in Fig.1D
			Number of genes	Genes	p-vaue
		B cell receptor signaling pathway	19	BCL10, PTPN6, PPP3R1, NFKB1, AKT1, MAPK1, FOS, CD19, DAPP1, RASGRP3, JUN, PLCG2, CD22, PPP3CC, CD79B, PIK3AP1, CD79A, PIK3R2, NFATC1	0.00026
		Cell adhesion molecules (CAMs)	24	SELP, MPZ, NRXN3, ICAM2, HLA-A, CDH1, NRXN1, NEO1, CDH2, HLA-E, HLA-F, NRCAM, CD80, CD34, ITGAV, ITGB7, ITGA8, CD274, CD22, CNTNAP2, NEGR1, SELE, HLA-DOB, CD28	0.0046
		Chemokine signaling pathway	29	CCL3, CCL2, STAT5B, CCL8, NFKB1, CCL27, AKT1, CCL24, GNG8, CCL25, PLCB4, CCL21, RASGRP2, CCL3L3, GNG3, PIK3R2, IL8, CCL19, CCL4L1, CCL4L2, WAS, ELMO1, MAPK1, GNGT1, CCR6, PPBP, ARRB2, CCR4, CCR2, WASL	0.016
		Cytokine-cytokine receptor interaction	37	CCL3, TNF, ACVRL1, CCL2, PDGFA, CRLF2, CCL8, CCL27, IL10, CCL24, CCL25, TNFRSF1B, CCL21, CLCF1, IL10RA, CCL3L3, CSF2RB, CD27, IL2RB, IL2RA, IL8, TNFRSF13B, TNFRSF13C, EDA2R, CCL19, CCL4L1, CCL4L2, IL20, OSM, GH1, CCR6, PPBP, CCR4, TNFRSF10D, IL20RA, CCR2, IL5RA, IL3RA	0.024
		Adipocytokine signaling pathway	13	TRAF2, TNF, SOCS3, PRKAB2, ADIPOR2, PRKAB1, NFKB1, ADIPOQ, CAMKK1, AKT1, TNFRSF1B, PRKAA2, AGRP	0.029
		MAPK signaling pathway	36	TRAF2, FGFR4, FGF7, TNF, PDGFA, MAP4K2, MKNK2, DUSP10, PPP3R1, NFKB1, AKT1, FOS, MAP3K3, RASGRP3, MAP3K2, PLA2G12A, JUND, RASGRP2, PPP3CC, MYC, NTF4, NR4A1, DUSP5, MAPK1, RPS6KA6, DUSP4, DUSP2, ARRB2, DUSP1, RPS6KA1, JUN, NTRK2, MAPK8IP1, GADD45B, DUSP6, PPP5C	0.047
		Jak-STAT signaling pathway	23	PTPN6, IL2RB, IL2RA, SOCS3, CRLF2, STAT5B, IL10, IL20, SPRY3, AKT1, TYK2, OSM, GH1, SPRY2, CLCF1, IL20RA, IL10RA, CSF2RB, PIAS2, IL5RA, MYC, IL3RA, PIK3R2	0.05
