# Supplementary material for: Thymic Epithelial Tumors phenotype relies on miR-145-5p epigenetic regulation
Source: Mol Cancer. 2017 May 10;16:88. doi: 10.1186/s12943-017-0655-2 (PMC5424390; doi:10.1186/s12943-017-0655-2)
Supplement: Supplementary file 5 — Putative targets of the best 9 of 22 miRNAs common to histotype groups of thymic tumors compared to normal tissue (Ganci et al., [43]) selected by target prediction analysis of genes deregulated in Thymoma versus normal Thymus tissues. (XLSX 179 kb) [file 12943_2017_655_MOESM5_ESM.xlsx]

## Sheet: Suppl Table 3
Putative targets of the best 9 of 22 miRNAs common to histotype groups of thymic tumors compared to normal tissue (Ganci et al., 2014) selected by target prediction analysis of genes deregulated in Thymoma versus normal Thymus tissues
p-value < 0,05
FDR= false discovery rate
selected putative target genes predicted by at least two softwares prediction
Putative targets of the miRNAs upregulated in T vesus N
ID	gene	miRs targeting (number of sofwares prediction)	FDR	p-value T-test	median T	median N	log2 fold (T\N)
16848264	ABCA10	hsa-miR-141-3p(2)\hsa-miR-205-3p(4)\hsa-miR-34c-5p(4)\hsa-miR-455-5p(3)	0.211798	0.0121054	6.74883	8.29133	-1.54251
16848123	ABCA8	hsa-miR-132-3p(2)\hsa-miR-205-3p(4)\hsa-miR-34c-5p(2)\hsa-miR-455-5p(2)	0.182298	0.00738223	6.03884	9.29952	-3.26067
16848173	ABCA9	hsa-miR-132-3p(3)\hsa-miR-205-3p(2)\hsa-miR-34c-5p(2)\hsa-miR-455-5p(6)	0.206017	0.00993231	7.04689	9.50103	-2.45413
17059491	ABCB1	hsa-miR-132-3p(3)\hsa-miR-205-3p(4)\hsa-miR-34c-5p(7)	0.175905	0.0117168	5.94216	6.61724	-0.675087
17040514	ABCF1	hsa-miR-132-3p(3)\hsa-miR-141-3p(6)\hsa-miR-205-3p(2)\hsa-miR-34c-5p(6)\hsa-miR-455-5p(5)	0.263892	0.0105268	8.68119	8.91055	-0.22936
17017316	ABHD16A	hsa-miR-132-3p(2)\hsa-miR-34c-5p(2)	0.240851	0.00633442	7.3881	7.60342	-0.215314
16956792	ABI3BP	hsa-miR-132-3p(3)\hsa-miR-205-3p(2)\hsa-miR-34c-5p(2)	0.247987	0.00843218	7.1862	9.6864	-2.5002
16718622	ABLIM1	hsa-miR-132-3p(4)\hsa-miR-141-3p(4)\hsa-miR-205-3p(4)\hsa-miR-34c-5p(4)\hsa-miR-455-5p(3)	0.188412	0.00120721	8.57921	9.34093	-0.761724
16945137	ABTB1	hsa-miR-34c-5p(2)\hsa-miR-455-5p(3)	0.196907	0.0021556	6.7199	7.26921	-0.549304
16754729	ACSS3	hsa-miR-132-3p(2)\hsa-miR-205-3p(4)\hsa-miR-34c-5p(3)\hsa-miR-455-5p(2)	0.296038	0.0306525	6.68893	8.51894	-1.83001
17054823	ACTB	hsa-miR-132-3p(2)\hsa-miR-205-3p(2)\hsa-miR-34c-5p(3)\hsa-miR-455-5p(3)	0.292142	0.0184697	9.24197	9.85558	-0.613615
16751381	ACVRL1	hsa-miR-34c-5p(6)\hsa-miR-455-5p(5)	0.264185	0.0369822	6.9808	7.61903	-0.638237
17066921	ADAM28	hsa-miR-132-3p(3)\hsa-miR-141-3p(5)\hsa-miR-205-3p(6)\hsa-miR-34c-5p(2)\hsa-miR-455-5p(2)	0.346723	0.0359091	8.25672	9.37814	-1.12142
16978236	ADH1B	hsa-miR-141-3p(4)\hsa-miR-34c-5p(2)\hsa-miR-455-5p(2)	0.258422	0.0457764	5.72743	8.29519	-2.56776
16949397	ADIPOQ	hsa-miR-132-3p(5)\hsa-miR-141-3p(5)\hsa-miR-205-3p(7)\hsa-miR-34c-5p(4)\hsa-miR-455-5p(3)	0.215629	0.0402591	5.16864	9.5874	-4.41876
16746696	ADIPOR2	hsa-miR-132-3p(3)\hsa-miR-141-3p(2)\hsa-miR-205-3p(6)\hsa-miR-34c-5p(7)\hsa-miR-455-5p(3)	0.342933	0.0328758	7.59272	7.93781	-0.345096
16991705	ADRA1B	hsa-miR-205-3p(2)\hsa-miR-34c-5p(3)	0.313193	0.0455621	6.1961	6.59897	-0.402868
16901068	AFF3	hsa-miR-132-3p(4)\hsa-miR-141-3p(7)\hsa-miR-205-3p(5)\hsa-miR-34c-5p(4)\hsa-miR-455-5p(3)	0.297297	0.0190398	7.68334	8.38177	-0.698431
16946707	AGTR1	hsa-miR-132-3p(2)\hsa-miR-205-3p(3)\hsa-miR-34c-5p(7)\hsa-miR-455-5p(4)	0.21769	0.021711	5.80545	6.84097	-1.03552
17011302	AIM1	hsa-miR-132-3p(3)\hsa-miR-141-3p(5)\hsa-miR-205-3p(2)\hsa-miR-34c-5p(2)	0.232944	0.00563278	7.49514	8.11594	-0.620799
16804333	AKAP13	hsa-miR-132-3p(3)\hsa-miR-141-3p(4)\hsa-miR-205-3p(4)\hsa-miR-34c-5p(8)\hsa-miR-455-5p(5)	0.23506	0.0063243	8.90306	9.37351	-0.470446
17097560	AKNA	hsa-miR-132-3p(3)\hsa-miR-205-3p(5)\hsa-miR-34c-5p(2)	0.386431	0.0470179	8.42683	8.99943	-0.572601
16702007	AKR1C3	hsa-miR-205-3p(3)\hsa-miR-455-5p(2)	0.355864	0.0431901	6.02917	6.46922	-0.440047
16797157	AKT1	hsa-miR-34c-5p(2)	0.332875	0.0284506	7.68575	7.86705	-0.181297
16809827	ALDH1A2	hsa-miR-132-3p(2)\hsa-miR-141-3p(5)\hsa-miR-205-3p(4)\hsa-miR-34c-5p(3)\hsa-miR-455-5p(2)	0.265712	0.0110644	5.30601	5.84181	-0.535806
16668288	AMPD2	hsa-miR-141-3p(7)\hsa-miR-34c-5p(7)\hsa-miR-455-5p(2)	0.226097	0.0077023	7.60164	7.9873	-0.385654
16696811	ANGPTL1	hsa-miR-132-3p(5)\hsa-miR-141-3p(7)\hsa-miR-205-3p(2)\hsa-miR-34c-5p(3)	0.0916599	9.85384e-06	5.1555	8.05686	-2.90135
16969911	ANK2	hsa-miR-132-3p(4)\hsa-miR-141-3p(5)\hsa-miR-205-3p(6)\hsa-miR-34c-5p(9)	0.306833	0.0388601	6.25595	7.60942	-1.35347
16850865	ANKRD12	hsa-miR-132-3p(4)\hsa-miR-205-3p(9)\hsa-miR-34c-5p(5)\hsa-miR-455-5p(5)	0.300536	0.0485839	9.94882	10.251	-0.302182
16854301	ANKRD29	hsa-miR-132-3p(8)\hsa-miR-141-3p(6)\hsa-miR-205-3p(3)\hsa-miR-34c-5p(2)\hsa-miR-455-5p(6)	0.220685	0.0163716	6.72514	8.28016	-1.55502
16803623	ANKRD34C	hsa-miR-132-3p(7)\hsa-miR-141-3p(6)\hsa-miR-205-3p(3)\hsa-miR-455-5p(5)	0.277887	0.0149753	5.1013	5.41116	-0.309864
16972950	ANKRD37	hsa-miR-34c-5p(2)	0.277262	0.0216553	6.9632	7.33333	-0.370125
16750325	ANO6	hsa-miR-132-3p(6)\hsa-miR-141-3p(8)\hsa-miR-205-3p(4)\hsa-miR-34c-5p(2)\hsa-miR-455-5p(3)	0.246515	0.00795565	10.6144	11.4598	-0.845348
16963113	APOD	hsa-miR-34c-5p(2)	0.25132	0.00941253	8.35808	10.7008	-2.34269
17104313	AR	hsa-miR-132-3p(4)\hsa-miR-141-3p(6)\hsa-miR-205-3p(8)\hsa-miR-34c-5p(6)\hsa-miR-455-5p(3)	0.298668	0.0179069	6.93384	8.2074	-1.27356
17012582	ARG1	hsa-miR-205-3p(2)	0.192187	0.00171571	5.80402	6.11659	-0.312573
16785696	ARG2	hsa-miR-132-3p(2)\hsa-miR-34c-5p(5)	0.158609	8.04221e-05	6.16965	7.79365	-1.624
16694361	ARHGEF2	hsa-miR-205-3p(3)\hsa-miR-34c-5p(5)\hsa-miR-455-5p(2)	0.343777	0.0406333	8.36855	8.71093	-0.342383
17114520	ARHGEF6	hsa-miR-132-3p(3)\hsa-miR-205-3p(3)\hsa-miR-34c-5p(4)\hsa-miR-455-5p(2)	0.348652	0.0326149	9.24205	10.0704	-0.828338
16856315	ARID3A	hsa-miR-205-3p(2)	0.207025	0.00246445	7.87789	8.19947	-0.321581
16882999	ARID5A	hsa-miR-34c-5p(7)	0.172271	0.000175459	7.70648	8.65626	-0.949782
16829835	ARRB2	hsa-miR-34c-5p(2)	0.349169	0.0322822	9.65513	10.0826	-0.427483
16998059	ARRDC3	hsa-miR-132-3p(5)\hsa-miR-141-3p(3)\hsa-miR-205-3p(5)\hsa-miR-34c-5p(6)\hsa-miR-455-5p(8)	0.251919	0.00817577	10.0497	10.7851	-0.735455
16763882	ASB8	hsa-miR-205-3p(5)\hsa-miR-34c-5p(3)	0.19628	0.00193277	7.24986	7.62893	-0.379073
16677278	ATF3	hsa-miR-132-3p(3)\hsa-miR-141-3p(3)\hsa-miR-205-3p(4)\hsa-miR-34c-5p(2)\hsa-miR-455-5p(2)	0.17924	0.00284845	6.56763	8.94574	-2.37811
17106645	ATP1B4	hsa-miR-141-3p(5)\hsa-miR-205-3p(7)\hsa-miR-34c-5p(5)\hsa-miR-455-5p(2)	0.264307	0.0106439	6.03406	6.17535	-0.141287
16768341	ATP2B1	hsa-miR-132-3p(4)\hsa-miR-141-3p(3)\hsa-miR-205-3p(7)\hsa-miR-34c-5p(2)	0.209331	0.00345591	8.46994	9.16478	-0.694836
16671416	ATP8B2	hsa-miR-141-3p(2)\hsa-miR-205-3p(6)\hsa-miR-34c-5p(4)\hsa-miR-455-5p(2)	0.221113	0.00612058	8.55634	9.08596	-0.529615
17061504	ATXN7L1	hsa-miR-132-3p(7)\hsa-miR-141-3p(7)\hsa-miR-205-3p(3)\hsa-miR-34c-5p(4)\hsa-miR-455-5p(6)	0.248017	0.00972413	8.03191	8.35966	-0.327747
16948540	B3GNT5	hsa-miR-141-3p(7)\hsa-miR-205-3p(3)\hsa-miR-34c-5p(2)\hsa-miR-455-5p(2)	0.231459	0.0496998	6.41482	7.41378	-0.998957
16720115	B4GALNT4	hsa-miR-205-3p(5)\hsa-miR-34c-5p(2)	0.224738	0.00721709	6.6294	6.86232	-0.232928
16695602	B4GALT3	hsa-miR-132-3p(3)\hsa-miR-34c-5p(3)	0.294339	0.0421898	8.05648	8.44703	-0.390553
16872561	B9D2	hsa-miR-34c-5p(2)	0.245823	0.00821598	7.18955	7.67604	-0.486486
16922011	BACH1	hsa-miR-132-3p(3)\hsa-miR-141-3p(3)\hsa-miR-205-3p(4)\hsa-miR-34c-5p(2)	0.349341	0.0363177	7.70929	8.10798	-0.398681
16739872	BAD	hsa-miR-34c-5p(5)	0.212952	0.00293703	7.63255	7.9342	-0.30165
16969267	BANK1	hsa-miR-34c-5p(2)\hsa-miR-455-5p(2)	0.342933	0.0315315	6.92845	8.24078	-1.31233
16920475	BCAS1	hsa-miR-132-3p(3)\hsa-miR-205-3p(4)\hsa-miR-34c-5p(2)\hsa-miR-455-5p(5)	0.199803	0.00713797	5.74067	6.01606	-0.275389
16689060	BCL10	hsa-miR-132-3p(5)\hsa-miR-141-3p(2)\hsa-miR-205-3p(5)\hsa-miR-34c-5p(6)\hsa-miR-455-5p(3)	0.209377	0.0149645	8.09133	8.47257	-0.381234
17105694	BEX4	hsa-miR-141-3p(3)\hsa-miR-205-3p(3)\hsa-miR-34c-5p(3)\hsa-miR-455-5p(2)	0.218762	0.00652329	8.23101	9.0852	-0.854189
17048724	BHLHA15	hsa-miR-141-3p(3)\hsa-miR-455-5p(3)	0.339592	0.0295896	7.80683	8.17348	-0.366655
17069467	BHLHE22	hsa-miR-132-3p(4)\hsa-miR-141-3p(5)\hsa-miR-205-3p(4)\hsa-miR-34c-5p(6)	0.248346	0.011268	4.72179	5.07574	-0.353955
17031209	BRD2	hsa-miR-132-3p(3)\hsa-miR-141-3p(3)\hsa-miR-34c-5p(2)	0.342721	0.0315551	8.89653	9.22312	-0.326593
16768438	BTG1	hsa-miR-132-3p(2)\hsa-miR-141-3p(4)\hsa-miR-205-3p(6)\hsa-miR-34c-5p(3)	0.268103	0.0185767	7.66658	8.63802	-0.971438
16735513	C11orf16	hsa-miR-455-5p(2)	0.221632	0.00502659	6.68772	7.25707	-0.569352
16737194	C11orf91	hsa-miR-141-3p(2)\hsa-miR-455-5p(2)	0.185735	0.0105114	6.54814	7.12351	-0.575374
16755049	C12orf74	hsa-miR-132-3p(2)	0.294322	0.0210727	5.30626	6.15602	-0.849753
16805205	C15orf32	hsa-miR-205-3p(2)	0.370005	0.0424736	4.31521	4.56871	-0.253497
16800630	C15orf48	hsa-miR-205-3p(2)\hsa-miR-34c-5p(2)	0.269799	0.0175311	4.3592	4.515	-0.155802
16825539	C16orf54	hsa-miR-141-3p(5)\hsa-miR-205-3p(3)\hsa-miR-34c-5p(4)\hsa-miR-455-5p(2)	0.183916	0.00141667	7.47223	8.15297	-0.680748
16862525	C19orf69	hsa-miR-205-3p(3)	0.294297	0.0299495	5.27916	5.50883	-0.229672
16670469	C1orf54	hsa-miR-205-3p(3)	0.358306	0.0367732	6.12013	6.40975	-0.289622
16924327	C21orf91	hsa-miR-132-3p(6)\hsa-miR-141-3p(6)\hsa-miR-205-3p(4)\hsa-miR-34c-5p(5)	0.29671	0.0463708	8.27533	8.68916	-0.41383
16995771	C6	hsa-miR-205-3p(3)\hsa-miR-34c-5p(2)	0.192316	0.0141757	5.6979	6.57922	-0.881319
17038255	C6orf25	hsa-miR-132-3p(3)\hsa-miR-34c-5p(3)\hsa-miR-455-5p(3)	0.344727	0.0370599	6.14578	6.31437	-0.168589
17017286	C6orf47	hsa-miR-141-3p(2)\hsa-miR-205-3p(2)\hsa-miR-34c-5p(3)	0.211738	0.015714	7.19816	7.56745	-0.369289
16984304	C7	hsa-miR-205-3p(3)\hsa-miR-34c-5p(2)	0.224775	0.00766014	7.08697	10.5833	-3.49631
17044758	C7orf41	hsa-miR-132-3p(7)\hsa-miR-141-3p(6)\hsa-miR-205-3p(7)\hsa-miR-34c-5p(8)\hsa-miR-455-5p(4)	0.17975	0.00925676	6.85749	8.03166	-1.17417
17068349	C8orf4	hsa-miR-132-3p(4)\hsa-miR-141-3p(3)\hsa-miR-205-3p(2)\hsa-miR-455-5p(2)	0.288768	0.0229224	5.63577	6.01659	-0.380813
17091539	C9orf139	hsa-miR-205-3p(3)\hsa-miR-34c-5p(4)\hsa-miR-455-5p(3)	0.358562	0.0360686	7.07403	7.17361	-0.0995779
17093042	C9orf72	hsa-miR-132-3p(8)\hsa-miR-205-3p(6)\hsa-miR-34c-5p(3)	0.204818	0.00446747	8.10048	8.3957	-0.295218
17078722	CA1	hsa-miR-205-3p(2)	0.245828	0.00991082	4.19145	4.56764	-0.376193
16835447	CALCOCO2	hsa-miR-132-3p(6)\hsa-miR-141-3p(2)\hsa-miR-205-3p(7)\hsa-miR-34c-5p(6)\hsa-miR-455-5p(7)	0.284304	0.0269339	8.07036	8.27415	-0.203793
16787430	CALM1	hsa-miR-132-3p(3)\hsa-miR-141-3p(4)\hsa-miR-205-3p(4)\hsa-miR-34c-5p(3)\hsa-miR-455-5p(2)	0.28172	0.0144326	8.09412	8.4286	-0.334482
16979133	CAMK2D	hsa-miR-132-3p(6)\hsa-miR-141-3p(7)\hsa-miR-205-3p(3)\hsa-miR-34c-5p(3)\hsa-miR-455-5p(4)	0.231207	0.00595967	7.70945	8.32358	-0.614126
16682829	CAMK2N1	hsa-miR-132-3p(3)\hsa-miR-205-3p(4)\hsa-miR-455-5p(4)	0.261285	0.0116264	7.0838	7.54974	-0.46594
17009164	CAPN11	hsa-miR-205-3p(2)\hsa-miR-455-5p(3)	0.295598	0.0468326	5.35417	5.75521	-0.401041
16734526	CARS	hsa-miR-34c-5p(2)	0.174791	0.00363732	7.29249	7.75322	-0.46073
16826381	CBLN1	hsa-miR-141-3p(4)\hsa-miR-205-3p(8)\hsa-miR-34c-5p(5)	0.340075	0.0393854	6.42427	6.59339	-0.169127
16849625	CBX8	hsa-miR-205-3p(2)	0.318336	0.0224965	6.19983	6.48407	-0.284236
17103572	CCDC22	hsa-miR-34c-5p(2)\hsa-miR-455-5p(3)	0.263626	0.010499	7.9282	8.11729	-0.189092
17001846	CCDC69	hsa-miR-34c-5p(7)\hsa-miR-455-5p(5)	0.199422	0.00231216	6.99209	8.08958	-1.09749
16957396	CCDC80	hsa-miR-132-3p(2)\hsa-miR-141-3p(6)\hsa-miR-205-3p(3)\hsa-miR-34c-5p(3)	0.327197	0.0274578	6.98202	8.88454	-1.90252
16772042	CCDC92	hsa-miR-455-5p(2)	0.375675	0.0417373	8.12514	8.42992	-0.304779
16857143	CCDC94	hsa-miR-141-3p(5)	0.332831	0.0327217	8.41907	8.56119	-0.142121
16833204	CCL2	hsa-miR-141-3p(3)	0.247886	0.0222263	9.2618	11.8961	-2.63433
16843578	CCL3	hsa-miR-132-3p(3)	0.213889	0.0057129	6.15205	6.91106	-0.759006
16833224	CCL8	hsa-miR-132-3p(2)\hsa-miR-141-3p(3)\hsa-miR-205-3p(3)	0.185385	0.0312387	4.75613	7.74771	-2.99158
16960807	CCNL1	hsa-miR-132-3p(2)\hsa-miR-205-3p(4)\hsa-miR-34c-5p(2)\hsa-miR-455-5p(2)	0.190626	0.000529932	9.32111	10.3131	-0.992038
16890099	CCNYL1	hsa-miR-132-3p(5)\hsa-miR-141-3p(8)\hsa-miR-205-3p(6)\hsa-miR-34c-5p(3)\hsa-miR-455-5p(2)	0.356348	0.0447817	5.66077	5.85565	-0.19488
16940172	CCR2	hsa-miR-132-3p(2)\hsa-miR-141-3p(2)\hsa-miR-205-3p(4)\hsa-miR-34c-5p(2)\hsa-miR-455-5p(4)	0.196961	0.00983199	6.33195	7.18347	-0.851524
17014651	CCR6	hsa-miR-132-3p(2)\hsa-miR-141-3p(3)\hsa-miR-205-3p(5)\hsa-miR-455-5p(2)	0.216252	0.0151506	6.05994	6.83345	-0.77351
16940190	CCRL2	hsa-miR-205-3p(4)\hsa-miR-34c-5p(2)\hsa-miR-455-5p(2)	0.248434	0.00788378	6.81282	7.24414	-0.431325
16817489	CD19	hsa-miR-205-3p(8)	0.17537	0.00198285	6.52354	7.55859	-1.03504
16860992	CD22	hsa-miR-34c-5p(2)	0.217579	0.00332489	6.61394	8.39072	-1.77678
16889807	CD28	hsa-miR-132-3p(4)\hsa-miR-141-3p(7)\hsa-miR-205-3p(6)\hsa-miR-34c-5p(6)\hsa-miR-455-5p(4)	0.322737	0.0308372	7.82897	9.18433	-1.35535
16698801	CD34	hsa-miR-132-3p(2)\hsa-miR-34c-5p(4)\hsa-miR-455-5p(4)	0.253686	0.0383459	8.39986	10.0491	-1.64919
16864059	CD37	hsa-miR-34c-5p(2)	0.249498	0.011537	9.8993	10.6492	-0.749861
16723653	CD44	hsa-miR-132-3p(5)\hsa-miR-141-3p(2)\hsa-miR-205-3p(7)\hsa-miR-34c-5p(4)	0.232967	0.00792105	7.62571	8.88886	-1.26315
16676764	CD55	hsa-miR-132-3p(5)\hsa-miR-141-3p(4)\hsa-miR-205-3p(3)\hsa-miR-455-5p(4)	0.243177	0.0389935	8.25531	9.58236	-1.32705
16862604	CD79A	hsa-miR-34c-5p(2)	0.178101	0.00120876	8.93303	10.4653	-1.53226
16847719	CD79B	hsa-miR-34c-5p(2)	0.24375	0.0292335	7.19996	8.05861	-0.858652
16957795	CD80	hsa-miR-141-3p(8)\hsa-miR-205-3p(2)\hsa-miR-34c-5p(5)\hsa-miR-455-5p(5)	0.183453	0.00992183	5.88738	6.85766	-0.970279
17005001	CD83	hsa-miR-132-3p(2)\hsa-miR-141-3p(3)\hsa-miR-205-3p(5)\hsa-miR-34c-5p(3)	0.192588	0.00170812	8.9096	9.91599	-1.00639
16858970	CD97	hsa-miR-132-3p(2)\hsa-miR-141-3p(5)\hsa-miR-34c-5p(7)\hsa-miR-455-5p(2)	0.207272	0.00562758	8.84715	9.59692	-0.749768
17083282	CDC37L1	hsa-miR-205-3p(5)\hsa-miR-34c-5p(3)	0.349615	0.0321277	7.65301	7.91499	-0.26198
16896536	CDC42EP3	hsa-miR-132-3p(6)\hsa-miR-141-3p(8)\hsa-miR-205-3p(7)\hsa-miR-34c-5p(4)\hsa-miR-455-5p(4)	0.259033	0.0151293	6.44724	6.91817	-0.470936
16988931	CDC42SE2	hsa-miR-132-3p(6)\hsa-miR-141-3p(3)\hsa-miR-205-3p(7)\hsa-miR-34c-5p(6)\hsa-miR-455-5p(2)	0.221794	0.0232677	7.94325	8.44751	-0.504256
17114701	CDR1	hsa-miR-205-3p(3)	0.209504	0.00540198	8.88731	11.0954	-2.20812
16931957	CECR1	hsa-miR-205-3p(4)\hsa-miR-34c-5p(3)\hsa-miR-455-5p(2)	0.22973	0.00635375	8.31255	8.89119	-0.578638
16856299	CFD	hsa-miR-34c-5p(5)	0.18942	0.0314272	8.149	11.1509	-3.00191
16791898	CFL2	hsa-miR-132-3p(9)\hsa-miR-141-3p(6)\hsa-miR-205-3p(6)\hsa-miR-34c-5p(2)	0.377158	0.0463242	7.10386	7.8132	-0.709335
16716371	CH25H	hsa-miR-132-3p(4)\hsa-miR-141-3p(4)\hsa-miR-34c-5p(2)\hsa-miR-455-5p(2)	0.292643	0.0203572	7.34455	9.94133	-2.59678
16698200	CHIT1	hsa-miR-132-3p(3)\hsa-miR-205-3p(4)\hsa-miR-34c-5p(4)	0.334181	0.0426874	6.13135	6.4889	-0.35755
17052060	CHRM2	hsa-miR-132-3p(3)\hsa-miR-141-3p(5)\hsa-miR-205-3p(2)\hsa-miR-34c-5p(2)\hsa-miR-455-5p(3)	0.230094	0.0134699	5.18433	5.43074	-0.246405
16905273	CHRNA1	hsa-miR-132-3p(2)\hsa-miR-141-3p(3)\hsa-miR-205-3p(3)\hsa-miR-34c-5p(3)	0.386204	0.0473565	5.958	6.12051	-0.162507
17068571	CHRNB3	hsa-miR-132-3p(2)\hsa-miR-34c-5p(2)\hsa-miR-455-5p(2)	0.376707	0.041868	4.48268	4.71769	-0.235013
17024285	CITED2	hsa-miR-132-3p(8)\hsa-miR-205-3p(5)\hsa-miR-34c-5p(6)	0.230013	0.0058388	8.67254	9.66074	-0.988197
16872248	CLC	hsa-miR-205-3p(2)	0.248262	0.0426965	5.5181	7.00161	-1.4835
16740969	CLCF1	hsa-miR-205-3p(2)\hsa-miR-34c-5p(2)\hsa-miR-455-5p(5)	0.263961	0.0220311	7.30761	7.72165	-0.414044
16956661	CLDND1	hsa-miR-132-3p(2)\hsa-miR-141-3p(6)\hsa-miR-205-3p(5)\hsa-miR-34c-5p(3)\hsa-miR-455-5p(2)	0.209386	0.00308475	8.99894	9.43719	-0.438252
16694135	CLK2	hsa-miR-205-3p(5)	0.36777	0.0395497	7.98399	8.12468	-0.140685
16664445	CMPK1	hsa-miR-141-3p(6)\hsa-miR-205-3p(5)\hsa-miR-34c-5p(2)\hsa-miR-455-5p(4)	0.209937	0.0138126	9.42052	9.84944	-0.428912
16883307	CNGA3	hsa-miR-132-3p(4)\hsa-miR-205-3p(2)\hsa-miR-34c-5p(6)	0.274334	0.0160773	5.44906	5.60844	-0.159379
16683460	CNR2	hsa-miR-132-3p(3)\hsa-miR-141-3p(3)\hsa-miR-205-3p(2)\hsa-miR-34c-5p(2)	0.299504	0.0241951	5.82155	6.25809	-0.436541
16783124	COCH	hsa-miR-205-3p(8)\hsa-miR-34c-5p(3)\hsa-miR-455-5p(3)	0.222109	0.0391311	5.38936	6.45932	-1.06997
16945543	COL6A6	hsa-miR-132-3p(3)\hsa-miR-141-3p(3)\hsa-miR-205-3p(2)\hsa-miR-34c-5p(5)\hsa-miR-455-5p(2)	0.161342	0.000501568	6.24931	7.39273	-1.14342
16889115	COQ10B	hsa-miR-132-3p(6)\hsa-miR-141-3p(2)\hsa-miR-205-3p(3)\hsa-miR-34c-5p(3)\hsa-miR-455-5p(6)	0.230369	0.00620374	8.20919	8.77307	-0.563874
16828826	COTL1	hsa-miR-205-3p(3)\hsa-miR-34c-5p(3)\hsa-miR-455-5p(3)	0.231053	0.00808681	8.72164	9.40805	-0.686414
16960304	CP	hsa-miR-141-3p(2)\hsa-miR-205-3p(4)\hsa-miR-34c-5p(3)	0.221951	0.030267	4.76538	6.02563	-1.26025
16992557	CPEB4	hsa-miR-132-3p(7)\hsa-miR-141-3p(8)\hsa-miR-205-3p(4)\hsa-miR-34c-5p(3)\hsa-miR-455-5p(7)	0.363154	0.0416136	7.74247	8.14688	-0.404407
16992674	CPLX2	hsa-miR-132-3p(3)\hsa-miR-141-3p(4)\hsa-miR-205-3p(5)\hsa-miR-34c-5p(6)\hsa-miR-455-5p(5)	0.283791	0.0239445	6.69808	6.89461	-0.196531
17018654	CPNE5	hsa-miR-34c-5p(7)	0.319459	0.0240295	6.36699	6.7471	-0.380107
16956691	CPOX	hsa-miR-132-3p(3)\hsa-miR-205-3p(5)	0.336118	0.0315768	7.25108	7.59707	-0.345993
16848476	CPSF4L	hsa-miR-34c-5p(2)	0.303781	0.0188055	5.88211	6.22961	-0.347497
16676819	CR1	hsa-miR-132-3p(2)\hsa-miR-205-3p(4)\hsa-miR-34c-5p(2)	0.337584	0.0433459	6.00603	7.0842	-1.07817
17108694	CRLF2	hsa-miR-34c-5p(3)	0.220694	0.00374247	5.68834	6.14735	-0.459007
16929677	CSF2RB	hsa-miR-132-3p(5)\hsa-miR-141-3p(5)\hsa-miR-205-3p(5)\hsa-miR-34c-5p(4)\hsa-miR-455-5p(6)	0.230106	0.0164462	7.23738	7.96855	-0.73117
16839030	CSNK1D	hsa-miR-132-3p(3)\hsa-miR-141-3p(4)\hsa-miR-34c-5p(4)\hsa-miR-455-5p(3)	0.196634	0.00250254	6.44301	6.88994	-0.44693
16767837	CSRP2	hsa-miR-205-3p(3)	0.204172	0.0138543	7.33862	8.52033	-1.18172
16766767	CTDSP2	hsa-miR-132-3p(3)\hsa-miR-141-3p(7)\hsa-miR-205-3p(7)\hsa-miR-34c-5p(9)\hsa-miR-455-5p(5)	0.316393	0.0301628	9.43836	9.87958	-0.441215
17107590	CXorf40A	hsa-miR-141-3p(4)\hsa-miR-205-3p(2)\hsa-miR-34c-5p(3)	0.346402	0.0441907	6.80779	7.00711	-0.199319
16668250	CYB561D1	hsa-miR-132-3p(4)\hsa-miR-141-3p(3)\hsa-miR-205-3p(2)\hsa-miR-34c-5p(6)\hsa-miR-455-5p(6)	0.332691	0.0272866	6.68813	6.89933	-0.211195
16887589	CYBRD1	hsa-miR-132-3p(5)\hsa-miR-205-3p(5)\hsa-miR-34c-5p(7)\hsa-miR-455-5p(3)	0.374654	0.0457729	9.65678	10.7291	-1.07234
17055970	CYCS	hsa-miR-132-3p(3)\hsa-miR-141-3p(5)\hsa-miR-205-3p(4)\hsa-miR-34c-5p(5)\hsa-miR-455-5p(2)	0.375452	0.0409789	6.17141	6.66713	-0.495715
16707541	CYP26A1	hsa-miR-141-3p(3)\hsa-miR-34c-5p(2)\hsa-miR-455-5p(2)	0.344147	0.0341902	5.14144	5.45929	-0.317844
17049032	CYP3A43	hsa-miR-205-3p(2)	0.190104	0.00294525	3.26053	3.41303	-0.152498
16664359	CYP4B1	hsa-miR-205-3p(3)	0.169541	0.00057038	6.39061	7.33839	-0.947779
16869960	CYP4F11	hsa-miR-132-3p(2)\hsa-miR-205-3p(2)\hsa-miR-34c-5p(2)	0.252448	0.009441	4.76803	5.02865	-0.260616
16664388	CYP4X1	hsa-miR-34c-5p(3)	0.288958	0.019578	6.06278	7.29803	-1.23525
16666738	CYR61	hsa-miR-34c-5p(6)\hsa-miR-455-5p(4)	0.297026	0.0172708	8.24853	10.7566	-2.50807
16774724	CYSLTR2	hsa-miR-132-3p(3)\hsa-miR-141-3p(5)\hsa-miR-205-3p(6)\hsa-miR-34c-5p(2)\hsa-miR-455-5p(3)	0.192083	0.00236495	5.94696	6.93247	-0.985517
16989977	CYSTM1	hsa-miR-132-3p(2)	0.192963	0.0118885	7.64447	8.437	-0.792526
16849501	CYTH1	hsa-miR-132-3p(2)\hsa-miR-141-3p(4)\hsa-miR-34c-5p(2)	0.168561	0.000312624	8.57742	9.23775	-0.660334
16969229	DAPP1	hsa-miR-205-3p(3)\hsa-miR-34c-5p(2)	0.174277	0.00417495	7.06199	7.87692	-0.814933
16751251	DAZAP2	hsa-miR-132-3p(10)\hsa-miR-141-3p(3)\hsa-miR-205-3p(7)\hsa-miR-34c-5p(5)\hsa-miR-455-5p(5)	0.298698	0.0263402	9.7177	10.0443	-0.326549
16951332	DAZL	hsa-miR-132-3p(3)\hsa-miR-141-3p(3)\hsa-miR-205-3p(5)\hsa-miR-34c-5p(2)\hsa-miR-455-5p(2)	0.287044	0.0202969	6.00841	6.15682	-0.148406
16884967	DBI	hsa-miR-205-3p(5)	0.243549	0.0157732	7.40345	7.87945	-0.476
16852389	DCC	hsa-miR-132-3p(5)\hsa-miR-141-3p(3)\hsa-miR-205-3p(3)\hsa-miR-34c-5p(2)\hsa-miR-455-5p(2)	0.310941	0.029493	6.0156	7.08214	-1.06654
16778067	DCLK1	hsa-miR-132-3p(5)\hsa-miR-141-3p(3)\hsa-miR-205-3p(7)\hsa-miR-34c-5p(3)\hsa-miR-455-5p(2)	0.29987	0.0340799	6.51347	7.95563	-1.44216
16768413	DCN	hsa-miR-132-3p(3)\hsa-miR-205-3p(3)\hsa-miR-34c-5p(2)	0.298878	0.0194481	6.19077	7.91018	-1.71941
16899150	DCTN1	hsa-miR-205-3p(2)\hsa-miR-34c-5p(3)	0.171536	0.000403884	8.11258	8.28966	-0.177081
16824706	DCUN1D3	hsa-miR-132-3p(7)\hsa-miR-141-3p(7)\hsa-miR-205-3p(2)\hsa-miR-34c-5p(4)\hsa-miR-455-5p(4)	0.32301	0.0444742	7.77693	8.54449	-0.767558
16673075	DDR2	hsa-miR-132-3p(3)\hsa-miR-141-3p(2)\hsa-miR-205-3p(2)\hsa-miR-34c-5p(3)\hsa-miR-455-5p(2)	0.259669	0.0410472	7.05632	9.2626	-2.20628
16820720	DDX19B	hsa-miR-34c-5p(6)\hsa-miR-455-5p(3)	0.212708	0.00430774	8.39255	8.6869	-0.294346
16914704	DDX27	hsa-miR-455-5p(3)	0.321997	0.0237863	7.94881	8.23781	-0.289005
17102755	DDX3X	hsa-miR-132-3p(3)\hsa-miR-141-3p(3)\hsa-miR-205-3p(7)\hsa-miR-34c-5p(2)\hsa-miR-455-5p(7)	0.366635	0.04385	9.99616	10.371	-0.374868
16770507	DDX54	hsa-miR-34c-5p(2)	0.358454	0.0393312	8.31995	8.49134	-0.171382
17074322	DEFA1	hsa-miR-34c-5p(2)	0.178595	0.0159409	7.51201	9.55332	-2.04131
17074305	DEFA4	hsa-miR-34c-5p(2)	0.221001	0.0144803	6.74115	7.16721	-0.426058
17080693	DERL1	hsa-miR-132-3p(7)\hsa-miR-141-3p(5)\hsa-miR-205-3p(4)\hsa-miR-34c-5p(2)\hsa-miR-455-5p(4)	0.24858	0.0215252	9.95706	10.1744	-0.217323
16933062	DERL3	hsa-miR-132-3p(2)\hsa-miR-34c-5p(2)	0.290107	0.0379282	7.51851	8.08155	-0.563044
16779283	DHRS12	hsa-miR-205-3p(3)\hsa-miR-34c-5p(2)	0.253325	0.0328366	7.2124	7.63021	-0.417803
16887237	DHRS9	hsa-miR-205-3p(2)	0.255309	0.0138961	4.40112	4.74757	-0.346452
16788475	DLK1	hsa-miR-205-3p(3)\hsa-miR-34c-5p(2)	0.261248	0.0165245	5.88878	6.5015	-0.61272
16786524	DLST	hsa-miR-132-3p(3)\hsa-miR-141-3p(4)\hsa-miR-205-3p(4)\hsa-miR-34c-5p(4)\hsa-miR-455-5p(4)	0.169071	0.000343556	8.2292	8.5333	-0.304096
16905108	DLX2	hsa-miR-132-3p(2)\hsa-miR-205-3p(3)\hsa-miR-34c-5p(3)	0.327668	0.0323272	5.83359	6.1317	-0.298117
16871359	DMKN	hsa-miR-205-3p(3)\hsa-miR-34c-5p(2)	0.328783	0.028118	6.90172	7.62016	-0.718441
17075271	DOK2	hsa-miR-34c-5p(3)	0.265767	0.0284145	8.1445	8.54909	-0.404591
16827546	DPEP2	hsa-miR-205-3p(5)\hsa-miR-34c-5p(2)	0.16732	0.000238982	7.16651	7.50717	-0.340662
16827533	DPEP3	hsa-miR-455-5p(2)	0.375479	0.0470621	6.35436	6.67333	-0.318968
16696120	DPT	hsa-miR-205-3p(4)\hsa-miR-34c-5p(2)\hsa-miR-455-5p(2)	0.191531	0.00160424	7.22856	11.4056	-4.17706
17002846	DUSP1	hsa-miR-141-3p(6)\hsa-miR-205-3p(7)\hsa-miR-34c-5p(3)\hsa-miR-455-5p(4)	0.239447	0.00664307	9.46333	11.5296	-2.06623
16699533	DUSP10	hsa-miR-205-3p(5)\hsa-miR-34c-5p(2)	0.165067	0.00017178	7.68529	8.79836	-1.11307
16900441	DUSP2	hsa-miR-205-3p(2)\hsa-miR-34c-5p(2)	0.270777	0.0175889	8.36321	9.22072	-0.857514
17075973	DUSP4	hsa-miR-132-3p(2)\hsa-miR-205-3p(6)\hsa-miR-34c-5p(5)\hsa-miR-455-5p(2)	0.190196	0.00456683	5.75596	6.7181	-0.962143
16709128	DUSP5	hsa-miR-132-3p(2)\hsa-miR-205-3p(4)\hsa-miR-34c-5p(4)	0.0123164	3.71721e-07	6.64526	8.95184	-2.30658
16768297	DUSP6	hsa-miR-132-3p(3)\hsa-miR-141-3p(9)\hsa-miR-205-3p(3)\hsa-miR-34c-5p(2)\hsa-miR-455-5p(3)	0.283741	0.0174211	7.74241	9.13125	-1.38884
16875941	DUXA	hsa-miR-205-3p(2)\hsa-miR-34c-5p(3)\hsa-miR-455-5p(6)	0.218515	0.00868778	4.32657	4.61176	-0.285193
17015240	ECI2	hsa-miR-132-3p(3)	0.187523	0.00147413	7.15885	7.69451	-0.535658
17095899	ECM2	hsa-miR-141-3p(4)\hsa-miR-205-3p(5)\hsa-miR-34c-5p(2)	0.240216	0.0210332	6.12158	8.70604	-2.58447
16918633	EDEM2	hsa-miR-34c-5p(2)	0.264277	0.0207729	7.8986	8.06442	-0.165817
16779958	EDNRB	hsa-miR-132-3p(2)\hsa-miR-34c-5p(4)\hsa-miR-455-5p(6)	0.263724	0.0348377	7.93031	9.06738	-1.13707
16739276	EEF1G	hsa-miR-34c-5p(2)	0.376045	0.0420323	11.6313	11.751	-0.119725
16720370	EFCAB4A	hsa-miR-34c-5p(2)	0.234138	0.023867	6.40545	6.79748	-0.392023
16989736	EGR1	hsa-miR-132-3p(6)\hsa-miR-141-3p(5)\hsa-miR-205-3p(2)\hsa-miR-455-5p(2)	0.270675	0.0150927	11.1608	13.1218	-1.96099
16714776	EGR2	hsa-miR-132-3p(3)\hsa-miR-141-3p(8)\hsa-miR-205-3p(2)\hsa-miR-34c-5p(9)	0.21605	0.00362412	6.82221	7.81457	-0.992362
16878731	EHD3	hsa-miR-141-3p(5)\hsa-miR-205-3p(3)\hsa-miR-34c-5p(3)	0.239695	0.0157702	6.55936	6.95406	-0.394708
16834179	EIF1	hsa-miR-205-3p(2)	0.176486	0.00809841	10.9094	11.2608	-0.351413
16830360	EIF5A	hsa-miR-34c-5p(2)	0.266147	0.0116919	6.46379	6.92454	-0.460755
17056740	ELMO1	hsa-miR-132-3p(6)\hsa-miR-141-3p(5)\hsa-miR-205-3p(6)\hsa-miR-34c-5p(7)	0.245739	0.00981501	8.21715	8.80931	-0.592168
16794555	ELMSAN1	hsa-miR-132-3p(8)\hsa-miR-205-3p(3)\hsa-miR-34c-5p(9)\hsa-miR-455-5p(3)	0.261077	0.0116821	7.79444	8.05911	-0.264672
16978354	EMCN	hsa-miR-132-3p(8)\hsa-miR-141-3p(7)\hsa-miR-205-3p(2)\hsa-miR-34c-5p(2)\hsa-miR-455-5p(2)	0.247817	0.0321333	6.58788	8.42564	-1.83777
16748590	EMP1	hsa-miR-132-3p(2)\hsa-miR-141-3p(6)\hsa-miR-205-3p(2)\hsa-miR-34c-5p(6)\hsa-miR-455-5p(2)	0.23955	0.0176715	7.96724	10.802	-2.83473
16747570	ENO2	hsa-miR-141-3p(3)\hsa-miR-205-3p(4)\hsa-miR-34c-5p(2)\hsa-miR-455-5p(2)	0.35009	0.0341838	6.61103	7.0544	-0.443372
17075529	ENTPD4	hsa-miR-132-3p(6)\hsa-miR-141-3p(7)\hsa-miR-205-3p(6)\hsa-miR-34c-5p(4)\hsa-miR-455-5p(3)	0.223924	0.0399909	6.4922	7.76678	-1.27458
16951797	EOMES	hsa-miR-141-3p(5)\hsa-miR-205-3p(2)\hsa-miR-455-5p(2)	0.247543	0.0158148	6.42375	7.75058	-1.32683
16687028	EPS15	hsa-miR-132-3p(3)\hsa-miR-205-3p(5)\hsa-miR-34c-5p(3)\hsa-miR-455-5p(2)	0.333027	0.0318811	9.24823	9.5438	-0.295565
16761830	ERP27	hsa-miR-132-3p(2)\hsa-miR-455-5p(4)	0.26765	0.0150017	7.701	8.43785	-0.736856
16893041	ESPNL	hsa-miR-132-3p(6)\hsa-miR-34c-5p(3)	0.167028	0.00030827	6.59031	6.81977	-0.229466
17013809	ESR1	hsa-miR-132-3p(3)\hsa-miR-141-3p(3)\hsa-miR-205-3p(7)\hsa-miR-34c-5p(5)\hsa-miR-455-5p(6)	0.20753	0.00743714	6.26923	6.94697	-0.67774
16707503	EXOC6	hsa-miR-141-3p(5)\hsa-miR-205-3p(6)\hsa-miR-34c-5p(2)\hsa-miR-455-5p(3)	0.33584	0.0277103	8.30344	8.67103	-0.36759
16845222	EZH1	hsa-miR-132-3p(7)\hsa-miR-141-3p(7)\hsa-miR-205-3p(7)\hsa-miR-34c-5p(3)	0.245826	0.00908525	9.81004	10.3058	-0.49575
17078592	FABP4	hsa-miR-205-3p(3)	0.181852	0.0060681	6.01305	11.0571	-5.04406
16698697	FAIM3	hsa-miR-141-3p(3)\hsa-miR-205-3p(2)\hsa-miR-34c-5p(4)\hsa-miR-455-5p(3)	0.30786	0.0399831	8.65411	9.59581	-0.941693
17098698	FAM102A	hsa-miR-141-3p(3)\hsa-miR-205-3p(2)\hsa-miR-34c-5p(6)\hsa-miR-455-5p(3)	0.211474	0.00316211	8.84974	9.48376	-0.634022
16711952	FAM107B	hsa-miR-132-3p(3)\hsa-miR-141-3p(6)\hsa-miR-205-3p(7)\hsa-miR-34c-5p(3)\hsa-miR-455-5p(3)	0.176355	0.00494867	7.08069	7.88072	-0.800021
16930854	FAM109B	hsa-miR-141-3p(7)\hsa-miR-205-3p(3)\hsa-miR-34c-5p(4)	0.357312	0.0350106	6.8954	7.16424	-0.268835
16846504	FAM117A	hsa-miR-141-3p(5)\hsa-miR-34c-5p(3)	0.324764	0.0257697	7.31912	7.84796	-0.52884
17055804	FAM126A	hsa-miR-132-3p(4)\hsa-miR-141-3p(5)\hsa-miR-205-3p(7)\hsa-miR-34c-5p(2)\hsa-miR-455-5p(3)	0.190473	0.00151682	6.70242	7.55316	-0.850744
16697196	FAM129A	hsa-miR-132-3p(5)\hsa-miR-205-3p(7)\hsa-miR-34c-5p(7)	0.209249	0.00284324	7.34748	8.14285	-0.795368
17022980	FAM162B	hsa-miR-34c-5p(5)	0.190298	0.0143968	6.90096	8.29272	-1.39175
16888554	FAM171B	hsa-miR-132-3p(3)\hsa-miR-141-3p(2)\hsa-miR-205-3p(4)\hsa-miR-34c-5p(3)\hsa-miR-455-5p(3)	0.3342	0.0272143	7.65315	8.53102	-0.87787
16915064	FAM209A	hsa-miR-141-3p(3)	0.298886	0.0458095	5.16542	5.9121	-0.746673
16704397	FAM21C	hsa-miR-34c-5p(2)	0.277795	0.0146061	8.10451	8.41654	-0.312034
17062255	FAM3C	hsa-miR-132-3p(4)\hsa-miR-141-3p(2)\hsa-miR-205-3p(6)\hsa-miR-34c-5p(4)\hsa-miR-455-5p(3)	0.275511	0.0133898	6.78328	7.26589	-0.482608
16669278	FAM46C	hsa-miR-132-3p(2)\hsa-miR-141-3p(8)\hsa-miR-205-3p(5)\hsa-miR-34c-5p(2)\hsa-miR-455-5p(3)	0.167562	0.000141402	8.1378	9.99691	-1.85911
16795965	FBLN5	hsa-miR-132-3p(2)\hsa-miR-141-3p(6)\hsa-miR-34c-5p(3)	0.247745	0.0168592	7.9197	9.59549	-1.67579
17096030	FBP1	hsa-miR-141-3p(2)\hsa-miR-34c-5p(2)	0.227201	0.0339517	5.88088	6.57721	-0.696323
16944568	FBXO40	hsa-miR-132-3p(6)\hsa-miR-141-3p(5)\hsa-miR-205-3p(5)\hsa-miR-34c-5p(8)\hsa-miR-455-5p(5)	0.36896	0.0470642	5.61901	5.80354	-0.18453
16865540	FCAR	hsa-miR-132-3p(2)\hsa-miR-141-3p(2)\hsa-miR-205-3p(2)\hsa-miR-34c-5p(2)\hsa-miR-455-5p(6)	0.170027	0.00507938	5.2642	5.75743	-0.493223
17000970	FCHSD1	hsa-miR-132-3p(3)\hsa-miR-141-3p(6)\hsa-miR-205-3p(6)\hsa-miR-455-5p(6)	0.218378	0.00514827	7.20889	7.73335	-0.524467
16694980	FCRL1	hsa-miR-132-3p(5)\hsa-miR-205-3p(6)\hsa-miR-34c-5p(2)\hsa-miR-455-5p(6)	0.283016	0.0285064	6.37892	7.55257	-1.17366
16694960	FCRL2	hsa-miR-205-3p(4)	0.334779	0.0299495	5.96393	6.92288	-0.958951
16694928	FCRL3	hsa-miR-205-3p(5)\hsa-miR-455-5p(2)	0.359293	0.0407645	7.32874	8.47612	-1.14738
16694886	FCRL5	hsa-miR-132-3p(4)\hsa-miR-205-3p(4)\hsa-miR-34c-5p(5)\hsa-miR-455-5p(4)	0.225271	0.00454337	5.06767	7.17559	-2.10792
16955690	FEZF2	hsa-miR-34c-5p(2)	0.215572	0.0328873	4.83561	5.91513	-1.07952
16800921	FGF7	hsa-miR-132-3p(5)\hsa-miR-205-3p(3)\hsa-miR-34c-5p(3)\hsa-miR-455-5p(3)	0.217969	0.00394793	5.01915	7.28355	-2.2644
16992957	FGFR4	hsa-miR-205-3p(5)\hsa-miR-34c-5p(2)\hsa-miR-455-5p(5)	0.207839	0.00708767	5.70755	6.06876	-0.361212
17107230	FHL1	hsa-miR-141-3p(2)\hsa-miR-205-3p(6)\hsa-miR-34c-5p(3)\hsa-miR-455-5p(2)	0.263868	0.0245299	6.46647	7.95589	-1.48942
17011121	FHL5	hsa-miR-132-3p(2)\hsa-miR-141-3p(5)\hsa-miR-205-3p(3)\hsa-miR-34c-5p(2)\hsa-miR-455-5p(4)	0.22607	0.0264439	5.70144	7.69016	-1.98872
16904410	FIGN	hsa-miR-132-3p(2)\hsa-miR-141-3p(2)\hsa-miR-205-3p(5)\hsa-miR-34c-5p(6)\hsa-miR-455-5p(2)	0.270933	0.0456324	5.13476	6.24788	-1.11311
17020942	FILIP1	hsa-miR-205-3p(4)\hsa-miR-34c-5p(3)\hsa-miR-455-5p(4)	0.278802	0.0397202	6.37483	7.42656	-1.05173
16733377	FLI1	hsa-miR-132-3p(5)\hsa-miR-141-3p(5)\hsa-miR-205-3p(6)\hsa-miR-34c-5p(2)\hsa-miR-455-5p(5)	0.272806	0.0330951	8.3659	8.92984	-0.56394
16943749	FLJ25363	hsa-miR-205-3p(2)	0.229026	0.0055025	4.16422	4.89252	-0.728301
16673731	FMO1	hsa-miR-132-3p(2)\hsa-miR-205-3p(4)	0.165069	0.000172231	5.5379	7.13969	-1.60178
16673713	FMO2	hsa-miR-205-3p(6)\hsa-miR-34c-5p(8)\hsa-miR-455-5p(3)	0.254139	0.0241485	5.81078	8.42621	-2.61544
16786587	FOS	hsa-miR-132-3p(2)\hsa-miR-34c-5p(7)\hsa-miR-455-5p(2)	0.174585	0.000792253	9.158	11.9064	-2.74841
16863287	FOSB	hsa-miR-132-3p(7)\hsa-miR-141-3p(8)\hsa-miR-205-3p(4)\hsa-miR-34c-5p(7)	0.186504	0.00138742	8.08174	11.6269	-3.54512
17104578	FOXO4	hsa-miR-132-3p(2)	0.366978	0.0419906	7.4895	7.82054	-0.331035
17110902	FOXP3	hsa-miR-34c-5p(7)\hsa-miR-455-5p(2)	0.182964	0.00883685	7.59441	8.26892	-0.67451
16864751	FPR2	hsa-miR-132-3p(4)\hsa-miR-141-3p(4)\hsa-miR-455-5p(2)	0.225546	0.00478165	4.08852	4.60653	-0.518004
16717102	FRAT2	hsa-miR-132-3p(2)\hsa-miR-205-3p(5)\hsa-miR-34c-5p(2)	0.212506	0.00408059	7.20302	7.64875	-0.445732
17022691	FYN	hsa-miR-132-3p(2)\hsa-miR-141-3p(4)\hsa-miR-205-3p(6)\hsa-miR-34c-5p(3)	0.277764	0.0133442	8.18259	9.03087	-0.848274
16856803	GADD45B	hsa-miR-205-3p(3)\hsa-miR-34c-5p(3)	0.252771	0.0132194	8.94687	10.7672	-1.82028
16728141	GAL	hsa-miR-132-3p(2)\hsa-miR-205-3p(2)	0.248089	0.0177417	6.28857	6.47734	-0.188773
16938133	GALNT15	hsa-miR-141-3p(4)\hsa-miR-205-3p(2)\hsa-miR-34c-5p(4)\hsa-miR-455-5p(2)	0.263933	0.0364915	6.2669	7.2579	-0.991
16851383	GATA6	hsa-miR-141-3p(8)\hsa-miR-205-3p(4)\hsa-miR-34c-5p(3)\hsa-miR-455-5p(2)	0.347329	0.0356671	7.2	7.99007	-0.790077
16689332	GBP1	hsa-miR-205-3p(5)\hsa-miR-34c-5p(2)\hsa-miR-455-5p(2)	0.109411	8.67514e-06	6.98314	9.25554	-2.2724
16689354	GBP2	hsa-miR-141-3p(3)\hsa-miR-205-3p(2)\hsa-miR-34c-5p(4)	0.166923	0.000177061	7.16256	9.14654	-1.98397
16689330	GBP3	hsa-miR-132-3p(2)\hsa-miR-205-3p(4)\hsa-miR-34c-5p(2)	0.176034	0.000704251	3.72406	5.44747	-1.72342
16909753	GBX2	hsa-miR-34c-5p(3)	0.30455	0.0492388	6.62158	6.89738	-0.275796
17020136	GCM1	hsa-miR-205-3p(4)\hsa-miR-34c-5p(5)	0.284449	0.0160502	4.96186	5.37232	-0.410456
17004721	GCNT2	hsa-miR-141-3p(6)\hsa-miR-205-3p(5)\hsa-miR-34c-5p(6)	0.176514	0.00237711	5.51938	5.95126	-0.43188
17079210	GEM	hsa-miR-141-3p(5)\hsa-miR-455-5p(2)	0.31723	0.0273346	6.88272	7.82766	-0.944939
16847711	GH1	hsa-miR-34c-5p(2)	0.243872	0.0183911	4.32648	4.84793	-0.521448
16845077	GHDC	hsa-miR-141-3p(3)\hsa-miR-34c-5p(7)\hsa-miR-455-5p(2)	0.386366	0.0499978	6.98356	7.19637	-0.212815
16863326	GIPR	hsa-miR-455-5p(2)	0.343263	0.0376484	5.90318	6.11818	-0.214994
16662322	GJB3	hsa-miR-205-3p(5)\hsa-miR-34c-5p(2)	0.327659	0.0254354	5.90133	6.24508	-0.343749
16754358	GLIPR1L2	hsa-miR-132-3p(4)\hsa-miR-141-3p(5)\hsa-miR-205-3p(5)\hsa-miR-455-5p(2)	0.274759	0.0127873	7.19428	7.49231	-0.298031
17084866	GLIPR2	hsa-miR-205-3p(4)\hsa-miR-34c-5p(2)\hsa-miR-455-5p(5)	0.172933	0.00104641	7.74828	8.33893	-0.590649
16941389	GLYCTK	hsa-miR-132-3p(2)\hsa-miR-455-5p(5)	0.358097	0.0352079	6.86184	7.1258	-0.263962
16870667	GMIP	hsa-miR-205-3p(2)\hsa-miR-34c-5p(5)	0.346201	0.0387306	8.37519	8.73796	-0.362773
16725916	GNG3	hsa-miR-34c-5p(2)	0.358427	0.0465622	6.58113	6.7894	-0.208267
17016865	GNL1	hsa-miR-132-3p(3)\hsa-miR-141-3p(8)\hsa-miR-205-3p(6)\hsa-miR-34c-5p(4)\hsa-miR-455-5p(2)	0.252191	0.0085996	7.64866	7.94549	-0.29683
17114288	GPC3	hsa-miR-34c-5p(4)\hsa-miR-455-5p(2)	0.175547	0.015036	6.80329	8.48518	-1.68189
16775785	GPC5	hsa-miR-205-3p(7)\hsa-miR-34c-5p(2)\hsa-miR-455-5p(3)	0.217162	0.0116152	4.95862	5.47123	-0.512607
17073290	GPIHBP1	hsa-miR-132-3p(3)\hsa-miR-205-3p(2)\hsa-miR-34c-5p(7)	0.258534	0.0102412	7.24576	7.66828	-0.422519
16797224	GPR132	hsa-miR-205-3p(2)\hsa-miR-34c-5p(3)\hsa-miR-455-5p(5)	0.189757	0.00150743	6.66258	7.06666	-0.404074
17081850	GPR20	hsa-miR-205-3p(2)	0.248323	0.0236989	6.2574	6.74385	-0.486443
16661429	GPR3	hsa-miR-141-3p(7)\hsa-miR-34c-5p(4)\hsa-miR-455-5p(5)	0.377142	0.0443034	6.67712	6.97553	-0.298406
16675944	GPR37L1	hsa-miR-34c-5p(4)	0.318204	0.0321434	7.14618	7.36114	-0.214952
16991208	GPX3	hsa-miR-141-3p(2)\hsa-miR-205-3p(2)\hsa-miR-34c-5p(8)\hsa-miR-455-5p(2)	0.324058	0.0343417	5.07883	6.36726	-1.28843
17027203	GPX5	hsa-miR-132-3p(3)\hsa-miR-205-3p(2)\hsa-miR-34c-5p(4)\hsa-miR-455-5p(5)	0.26793	0.0185768	5.63098	5.92015	-0.289166
16860834	GRAMD1A	hsa-miR-34c-5p(3)	0.186535	0.00284381	8.5247	9.0286	-0.503907
16832024	GRAPL	hsa-miR-205-3p(4)\hsa-miR-34c-5p(3)	0.349689	0.0322566	8.44779	9.10999	-0.662206
16732484	GRIK4	hsa-miR-205-3p(2)\hsa-miR-34c-5p(3)	0.183856	0.00147523	6.16661	6.49314	-0.326532
17020059	GSTA2	hsa-miR-141-3p(4)	0.310494	0.0207434	4.22461	4.75347	-0.528853
16668397	GSTM5	hsa-miR-34c-5p(6)\hsa-miR-455-5p(2)	0.229532	0.0285551	6.15289	7.95269	-1.7998
16984783	GZMK	hsa-miR-455-5p(4)	0.239538	0.017846	6.52287	8.13707	-1.6142
16813029	HAPLN3	hsa-miR-132-3p(3)\hsa-miR-34c-5p(4)	0.259254	0.0151582	7.13125	7.5785	-0.447241
16771797	HCAR2	hsa-miR-132-3p(2)\hsa-miR-141-3p(7)\hsa-miR-34c-5p(3)	0.205508	0.00255488	5.1966	6.76806	-1.57145
17005300	HDGFL1	hsa-miR-34c-5p(5)	0.288852	0.0208696	5.52638	5.77387	-0.247491
17004879	HIVEP1	hsa-miR-132-3p(3)\hsa-miR-141-3p(2)\hsa-miR-205-3p(2)\hsa-miR-455-5p(4)	0.218451	0.00935072	8.81838	9.20223	-0.383856
17026109	HLA-A	hsa-miR-205-3p(2)\hsa-miR-34c-5p(2)\hsa-miR-455-5p(2)	0.179698	0.0020336	10.3328	10.5845	-0.251701
17017935	HLA-DOB	hsa-miR-132-3p(3)\hsa-miR-205-3p(3)\hsa-miR-34c-5p(2)	0.190296	0.013062	7.87592	8.8547	-0.97878
17040488	HLA-E	hsa-miR-132-3p(2)\hsa-miR-205-3p(3)\hsa-miR-34c-5p(2)\hsa-miR-455-5p(2)	0.175918	0.0137045	11.0401	11.8432	-0.803077
17020240	HMGCLL1	hsa-miR-132-3p(3)\hsa-miR-141-3p(4)\hsa-miR-205-3p(7)\hsa-miR-34c-5p(3)	0.171988	0.000611052	5.56702	6.05395	-0.486929
16751900	HOXC13	hsa-miR-141-3p(8)\hsa-miR-205-3p(3)\hsa-miR-34c-5p(8)	0.31825	0.0419901	5.99493	6.40992	-0.414992
16949334	HRG	hsa-miR-34c-5p(2)	0.320385	0.0326878	4.04205	4.14883	-0.106781
16977820	HSD17B11	hsa-miR-34c-5p(2)	0.323028	0.0459137	9.14667	9.86657	-0.719896
16859281	HSH2D	hsa-miR-205-3p(2)\hsa-miR-34c-5p(3)\hsa-miR-455-5p(2)	0.34082	0.0409751	6.62156	7.01911	-0.397551
17000518	HSPA9	hsa-miR-132-3p(3)\hsa-miR-141-3p(2)\hsa-miR-205-3p(4)	0.37929	0.0446842	6.82332	7.44787	-0.624555
16871467	HSPB6	hsa-miR-34c-5p(6)\hsa-miR-455-5p(2)	0.279895	0.0437604	5.81904	9.70609	-3.88705
16770124	HVCN1	hsa-miR-34c-5p(2)	0.248127	0.0271815	6.63757	7.18062	-0.543053
16847760	ICAM2	hsa-miR-205-3p(2)\hsa-miR-34c-5p(2)	0.234492	0.0373275	8.61391	9.43974	-0.82583
16876822	ID2	hsa-miR-141-3p(2)\hsa-miR-205-3p(2)\hsa-miR-34c-5p(2)	0.30508	0.0215408	7.51922	7.83558	-0.316366
16960585	IGSF10	hsa-miR-205-3p(3)\hsa-miR-455-5p(2)	0.174353	8.46897e-05	5.84888	6.88076	-1.03188
16752368	IKZF4	hsa-miR-132-3p(3)\hsa-miR-205-3p(2)\hsa-miR-34c-5p(7)\hsa-miR-455-5p(2)	0.178376	0.00706834	7.14092	7.28991	-0.148993
16698684	IL10	hsa-miR-132-3p(2)\hsa-miR-141-3p(4)\hsa-miR-34c-5p(2)	0.162632	0.00350797	5.63718	6.34496	-0.707775
16731754	IL10RA	hsa-miR-132-3p(2)\hsa-miR-205-3p(4)\hsa-miR-34c-5p(3)\hsa-miR-455-5p(3)	0.2445	0.0221254	8.8845	9.75217	-0.867678
16676673	IL20	hsa-miR-205-3p(2)\hsa-miR-455-5p(2)	0.159817	0.000270622	4.91091	5.13871	-0.227802
16711501	IL2RA	hsa-miR-141-3p(5)\hsa-miR-205-3p(4)\hsa-miR-34c-5p(2)	0.306431	0.0198508	6.79768	7.5519	-0.75422
16934709	IL2RB	hsa-miR-205-3p(5)\hsa-miR-34c-5p(8)\hsa-miR-455-5p(3)	0.318396	0.0257207	8.48657	9.16778	-0.681212
17083433	IL33	hsa-miR-205-3p(5)\hsa-miR-34c-5p(3)	0.182721	0.0047101	5.2565	7.68072	-2.42422
16950216	IL5RA	hsa-miR-132-3p(2)\hsa-miR-141-3p(2)\hsa-miR-205-3p(5)\hsa-miR-34c-5p(3)	0.261023	0.0221635	5.35969	5.66727	-0.307581
16967771	IL8	hsa-miR-132-3p(5)\hsa-miR-205-3p(7)\hsa-miR-34c-5p(2)\hsa-miR-455-5p(2)	0.192537	0.0139765	5.29479	7.57336	-2.27857
16662685	INPP5B	hsa-miR-132-3p(5)\hsa-miR-141-3p(3)\hsa-miR-205-3p(5)\hsa-miR-34c-5p(7)\hsa-miR-455-5p(3)	0.259944	0.0495612	5.90746	6.33226	-0.424803
16999776	IRF1	hsa-miR-132-3p(6)\hsa-miR-141-3p(6)\hsa-miR-205-3p(4)\hsa-miR-34c-5p(7)\hsa-miR-455-5p(2)	0.193019	0.00290575	7.48473	8.44408	-0.959351
17004167	IRF4	hsa-miR-132-3p(5)\hsa-miR-141-3p(4)\hsa-miR-205-3p(7)\hsa-miR-34c-5p(7)\hsa-miR-455-5p(2)	0.17795	0.0207308	6.80701	8.45568	-1.64867
16712086	ITGA8	hsa-miR-141-3p(2)\hsa-miR-205-3p(4)\hsa-miR-34c-5p(2)\hsa-miR-455-5p(2)	0.166167	0.000519651	5.77731	7.88804	-2.11073
16894311	ITGB1BP1	hsa-miR-132-3p(3)\hsa-miR-205-3p(6)\hsa-miR-34c-5p(2)\hsa-miR-455-5p(2)	0.26394	0.0469338	6.95029	7.63547	-0.685186
16700058	ITPKB	hsa-miR-132-3p(7)\hsa-miR-205-3p(3)\hsa-miR-34c-5p(7)\hsa-miR-455-5p(5)	0.303009	0.0323151	8.57657	9.29002	-0.713451
16718232	ITPRIP	hsa-miR-132-3p(3)\hsa-miR-205-3p(2)\hsa-miR-34c-5p(4)	0.162132	0.000102399	7.21866	8.24714	-1.02848
16895208	ITSN2	hsa-miR-132-3p(4)\hsa-miR-141-3p(4)\hsa-miR-205-3p(6)\hsa-miR-34c-5p(2)	0.37672	0.0418423	9.47395	9.65114	-0.177185
17063507	JHDM1D	hsa-miR-132-3p(9)\hsa-miR-141-3p(5)\hsa-miR-205-3p(8)\hsa-miR-34c-5p(7)	0.371492	0.0430436	8.01841	8.59068	-0.572266
16935130	JOSD1	hsa-miR-132-3p(7)\hsa-miR-141-3p(6)\hsa-miR-205-3p(2)\hsa-miR-34c-5p(3)\hsa-miR-455-5p(3)	0.170337	0.000341226	8.17209	8.69717	-0.525084
16919399	JPH2	hsa-miR-205-3p(2)\hsa-miR-34c-5p(3)\hsa-miR-455-5p(6)	0.26362	0.0175822	6.42392	6.63659	-0.212666
16687875	JUN	hsa-miR-132-3p(3)\hsa-miR-141-3p(8)\hsa-miR-34c-5p(3)\hsa-miR-455-5p(2)	0.212912	0.00541867	8.55296	10.9615	-2.40851
16870384	JUND	hsa-miR-141-3p(5)\hsa-miR-34c-5p(3)	0.164971	0.00260893	9.35342	11.2748	-1.9214
16882150	KCMF1	hsa-miR-132-3p(8)\hsa-miR-141-3p(5)\hsa-miR-205-3p(4)\hsa-miR-34c-5p(3)\hsa-miR-455-5p(8)	0.193153	0.0019267	9.97559	10.1241	-0.148478
17050765	KCND2	hsa-miR-132-3p(6)\hsa-miR-141-3p(5)\hsa-miR-205-3p(3)\hsa-miR-34c-5p(4)\hsa-miR-455-5p(6)	0.356774	0.0498818	5.92755	6.66635	-0.738802
16762146	KCNJ8	hsa-miR-205-3p(3)\hsa-miR-34c-5p(6)	0.221517	0.0415783	5.28023	6.334	-1.05376
16877941	KCNK3	hsa-miR-132-3p(4)\hsa-miR-141-3p(3)\hsa-miR-205-3p(2)\hsa-miR-34c-5p(8)\hsa-miR-455-5p(2)	0.222003	0.0114201	6.93249	7.23566	-0.303171
16873087	KCNN4	hsa-miR-34c-5p(2)	0.27499	0.0179715	7.57942	8.1537	-0.574277
17067840	KCNU1	hsa-miR-132-3p(3)	0.323362	0.0252835	4.1044	4.26294	-0.158533
16830754	KDM6B	hsa-miR-205-3p(6)\hsa-miR-34c-5p(3)\hsa-miR-455-5p(4)	0.304478	0.0404136	8.62255	9.3229	-0.700341
16696614	KIAA0040	hsa-miR-132-3p(2)\hsa-miR-141-3p(4)\hsa-miR-205-3p(4)\hsa-miR-34c-5p(4)\hsa-miR-455-5p(2)	0.291966	0.0341979	8.94039	9.44518	-0.504785
16668111	KIAA1324	hsa-miR-141-3p(3)\hsa-miR-205-3p(3)\hsa-miR-34c-5p(5)	0.19268	0.0153396	6.82663	7.34886	-0.522228
16919181	KIAA1755	hsa-miR-132-3p(2)\hsa-miR-141-3p(5)\hsa-miR-205-3p(3)\hsa-miR-34c-5p(3)\hsa-miR-455-5p(2)	0.318729	0.046592	6.35675	6.62505	-0.268296
16697750	KIF21B	hsa-miR-132-3p(5)\hsa-miR-141-3p(5)\hsa-miR-205-3p(2)\hsa-miR-34c-5p(7)\hsa-miR-455-5p(2)	0.339833	0.0293418	7.91713	8.48706	-0.569928
17062938	KLF14	hsa-miR-455-5p(2)	0.229769	0.00553988	6.51902	6.87522	-0.356199
16711280	KLF6	hsa-miR-132-3p(3)\hsa-miR-141-3p(9)\hsa-miR-205-3p(3)\hsa-miR-34c-5p(5)\hsa-miR-455-5p(5)	0.256642	0.00944066	9.43902	10.6045	-1.16552
16679349	KMO	hsa-miR-132-3p(3)\hsa-miR-141-3p(8)\hsa-miR-205-3p(8)\hsa-miR-34c-5p(2)\hsa-miR-455-5p(5)	0.247551	0.00801658	5.84021	6.58415	-0.743943
16844477	KRT10	hsa-miR-141-3p(5)	0.225676	0.0158852	5.79421	7.57398	-1.77976
16764907	KRT6C	hsa-miR-34c-5p(2)	0.222853	0.0112236	4.25061	5.46173	-1.21111
16764964	KRT71	hsa-miR-132-3p(3)\hsa-miR-205-3p(3)\hsa-miR-34c-5p(2)	0.239427	0.0066975	6.08292	6.48406	-0.401137
16844793	KRT9	hsa-miR-455-5p(2)	0.205676	0.00338481	5.34188	6.10261	-0.760729
16926383	KRTAP10-1	hsa-miR-34c-5p(2)	0.251935	0.0094176	6.97675	7.36201	-0.385259
16923663	KRTAP10-10	hsa-miR-34c-5p(2)	0.392858	0.0491088	7.37627	7.54927	-0.173006
16844568	KRTAP1-3	hsa-miR-205-3p(3)	0.263998	0.011378	4.95705	5.18319	-0.22614
16886174	KYNU	hsa-miR-132-3p(5)\hsa-miR-141-3p(3)\hsa-miR-455-5p(2)	0.321684	0.0373716	6.39583	7.22477	-0.828947
16851486	LAMA3	hsa-miR-132-3p(2)\hsa-miR-205-3p(3)\hsa-miR-34c-5p(2)\hsa-miR-455-5p(2)	0.342729	0.0315552	7.41911	8.2124	-0.793292
16698883	LAMB3	hsa-miR-34c-5p(2)	0.216192	0.00325206	6.16001	6.75302	-0.593011
16833708	LASP1	hsa-miR-132-3p(2)\hsa-miR-205-3p(4)\hsa-miR-34c-5p(8)\hsa-miR-455-5p(4)	0.178661	0.00107427	8.84358	9.57509	-0.731514
16881770	LBX2	hsa-miR-34c-5p(3)	0.295781	0.0169817	6.14469	6.47972	-0.335034
16671049	LCE2A	hsa-miR-34c-5p(2)	0.284408	0.0224958	7.22326	7.48112	-0.257857
17100109	LCN10	hsa-miR-141-3p(2)\hsa-miR-34c-5p(2)	0.296705	0.0291159	5.80848	6.17046	-0.361979
16707096	LIPN	hsa-miR-141-3p(3)	0.252807	0.0158009	5.26125	5.82079	-0.55954
16937137	LMCD1	hsa-miR-132-3p(2)\hsa-miR-141-3p(2)\hsa-miR-205-3p(3)\hsa-miR-34c-5p(3)\hsa-miR-455-5p(2)	0.298627	0.032623	7.77754	9.5015	-1.72396
16697971	LMOD1	hsa-miR-132-3p(2)\hsa-miR-205-3p(2)\hsa-miR-34c-5p(8)\hsa-miR-455-5p(4)	0.21278	0.0175641	5.94333	7.80882	-1.86549
17084082	LOC100506422	hsa-miR-141-3p(2)\hsa-miR-205-3p(2)\hsa-miR-34c-5p(2)	0.326423	0.0249605	5.26049	5.50961	-0.24912
16708111	LOXL4	hsa-miR-141-3p(5)\hsa-miR-205-3p(2)\hsa-miR-34c-5p(2)	0.34841	0.0343181	6.19179	6.47611	-0.284326
17113463	LRCH2	hsa-miR-132-3p(3)\hsa-miR-141-3p(3)\hsa-miR-205-3p(4)\hsa-miR-34c-5p(6)	0.209072	0.00380951	4.81429	5.57565	-0.761367
16666965	LRRC8B	hsa-miR-132-3p(7)\hsa-miR-141-3p(6)\hsa-miR-205-3p(6)\hsa-miR-34c-5p(6)\hsa-miR-455-5p(7)	0.223256	0.0147585	7.64748	8.59103	-0.943546
16957675	LSAMP	hsa-miR-132-3p(3)\hsa-miR-141-3p(6)\hsa-miR-205-3p(5)	0.371707	0.045266	6.63052	7.1873	-0.556774
16952883	LTF	hsa-miR-205-3p(2)\hsa-miR-34c-5p(6)\hsa-miR-455-5p(3)	0.204464	0.0034359	5.72035	6.99641	-1.27606
16672669	LY9	hsa-miR-141-3p(8)\hsa-miR-205-3p(2)\hsa-miR-34c-5p(5)\hsa-miR-455-5p(3)	0.259966	0.0211382	7.87153	8.67641	-0.804883
16869391	LYL1	hsa-miR-205-3p(2)\hsa-miR-455-5p(3)	0.342441	0.0297819	7.42434	7.70589	-0.281553
16872982	LYPD3	hsa-miR-205-3p(2)\hsa-miR-34c-5p(6)\hsa-miR-455-5p(8)	0.329619	0.026991	7.05412	7.56627	-0.512152
16735751	LYVE1	hsa-miR-132-3p(2)\hsa-miR-141-3p(2)\hsa-miR-34c-5p(4)\hsa-miR-455-5p(4)	0.22979	0.00667349	6.36749	9.45777	-3.09028
17073577	MAF1	hsa-miR-34c-5p(7)	0.306086	0.0315482	8.05462	8.36311	-0.308489
16743517	MAML2	hsa-miR-132-3p(4)\hsa-miR-205-3p(4)\hsa-miR-34c-5p(2)\hsa-miR-455-5p(3)	0.329163	0.0379472	9.29141	9.82336	-0.531952
16985950	MAP1B	hsa-miR-132-3p(6)\hsa-miR-141-3p(6)\hsa-miR-205-3p(7)\hsa-miR-34c-5p(5)\hsa-miR-455-5p(2)	0.353191	0.0449616	7.82896	9.03342	-1.20446
16836985	MAP3K3	hsa-miR-132-3p(7)\hsa-miR-141-3p(7)\hsa-miR-205-3p(3)\hsa-miR-34c-5p(7)\hsa-miR-455-5p(2)	0.172803	0.000826604	7.85324	8.34817	-0.49493
16794347	MAP3K9	hsa-miR-132-3p(5)\hsa-miR-141-3p(6)\hsa-miR-205-3p(5)\hsa-miR-34c-5p(6)\hsa-miR-455-5p(4)	0.383071	0.0439188	6.70621	6.84334	-0.137129
16740037	MAP4K2	hsa-miR-34c-5p(2)	0.335387	0.0437281	7.61352	7.98297	-0.369452
16724215	MAPK8IP1	hsa-miR-34c-5p(4)	0.248067	0.0193902	5.28226	5.8766	-0.59434
16857905	MARCH2	hsa-miR-205-3p(2)\hsa-miR-455-5p(2)	0.194784	0.0119403	8.0506	8.63936	-0.588759
16713614	MARCH8	hsa-miR-132-3p(4)\hsa-miR-141-3p(3)\hsa-miR-205-3p(4)\hsa-miR-34c-5p(6)\hsa-miR-455-5p(6)	0.248146	0.00769112	8.52688	9.08196	-0.555079
16692775	MCL1	hsa-miR-132-3p(2)\hsa-miR-141-3p(5)\hsa-miR-205-3p(3)\hsa-miR-34c-5p(4)	0.175668	0.0008501	8.89583	10.1826	-1.28674
16998162	MCTP1	hsa-miR-132-3p(4)\hsa-miR-141-3p(4)\hsa-miR-205-3p(5)\hsa-miR-34c-5p(5)\hsa-miR-455-5p(3)	0.221141	0.0113004	7.72666	8.38657	-0.659914
16767332	MDM2	hsa-miR-132-3p(6)\hsa-miR-141-3p(5)\hsa-miR-205-3p(7)\hsa-miR-34c-5p(3)\hsa-miR-455-5p(3)	0.357743	0.0357459	6.64144	7.07307	-0.431633
16930707	MEI1	hsa-miR-205-3p(3)\hsa-miR-34c-5p(3)	0.100518	6.72634e-05	6.00055	6.66828	-0.667721
17055447	MEOX2	hsa-miR-141-3p(8)\hsa-miR-205-3p(2)\hsa-miR-455-5p(2)	0.263662	0.0259139	7.01398	9.36269	-2.34871
16991370	MFAP3	hsa-miR-132-3p(7)\hsa-miR-141-3p(4)\hsa-miR-205-3p(7)\hsa-miR-34c-5p(4)\hsa-miR-455-5p(4)	0.211366	0.0165036	6.87711	7.51113	-0.634024
16813038	MFGE8	hsa-miR-34c-5p(2)	0.356978	0.0404966	8.26823	8.88457	-0.616344
16657856	MIB2	hsa-miR-34c-5p(2)\hsa-miR-455-5p(2)	0.376048	0.0414497	8.04622	8.1415	-0.0952797
17022422	MICAL1	hsa-miR-34c-5p(3)	0.314793	0.0405727	7.5248	7.8569	-0.332099
16678149	MIXL1	hsa-miR-205-3p(4)\hsa-miR-455-5p(3)	0.316947	0.0237504	6.04713	6.49633	-0.449201
16866849	MKNK2	hsa-miR-141-3p(6)\hsa-miR-34c-5p(6)	0.30469	0.0286365	8.84548	9.40614	-0.560655
16833658	MLLT6	hsa-miR-132-3p(3)\hsa-miR-205-3p(4)\hsa-miR-34c-5p(5)\hsa-miR-455-5p(3)	0.342036	0.041488	8.52324	8.78608	-0.262838
16968878	MMRN1	hsa-miR-141-3p(7)\hsa-miR-34c-5p(2)\hsa-miR-455-5p(4)	0.240234	0.0235529	5.77376	6.68847	-0.914711
16734259	MOB2	hsa-miR-132-3p(2)	0.321973	0.0349565	6.78814	7.09194	-0.3038
16866867	MOB3A	hsa-miR-132-3p(4)\hsa-miR-205-3p(4)\hsa-miR-34c-5p(3)	0.265901	0.0376348	10.3022	10.7721	-0.469861
16899248	MOGS	hsa-miR-34c-5p(2)	0.32343	0.0267707	7.50279	7.78191	-0.279116
16845478	MPP2	hsa-miR-132-3p(2)\hsa-miR-141-3p(2)\hsa-miR-205-3p(2)\hsa-miR-34c-5p(7)\hsa-miR-455-5p(3)	0.178378	0.00112504	6.1446	6.48923	-0.344631
16695677	MPZ	hsa-miR-132-3p(3)\hsa-miR-34c-5p(3)\hsa-miR-455-5p(2)	0.203382	0.00296842	6.21665	6.47794	-0.261292
16837754	MRPS7	hsa-miR-132-3p(3)\hsa-miR-141-3p(4)\hsa-miR-34c-5p(4)\hsa-miR-455-5p(3)	0.194034	0.000497124	8.75147	9.50292	-0.751448
16725252	MS4A1	hsa-miR-141-3p(4)\hsa-miR-205-3p(8)\hsa-miR-34c-5p(2)\hsa-miR-455-5p(5)	0.177372	0.00157236	7.23919	10.3346	-3.09544
16725160	MS4A3	hsa-miR-205-3p(2)\hsa-miR-34c-5p(2)	0.262664	0.0320843	4.37845	4.93534	-0.556883
16826738	MT1G	hsa-miR-205-3p(3)	0.186027	0.00641912	5.32837	6.80161	-1.47324
16994969	MTMR12	hsa-miR-132-3p(3)\hsa-miR-141-3p(6)\hsa-miR-205-3p(7)\hsa-miR-34c-5p(7)\hsa-miR-455-5p(4)	0.300109	0.0259645	9.33795	9.48637	-0.148422
16954988	MUSTN1	hsa-miR-34c-5p(2)	0.288339	0.0240234	7.87618	8.30092	-0.424739
16709108	MXI1	hsa-miR-132-3p(4)\hsa-miR-205-3p(4)\hsa-miR-34c-5p(4)\hsa-miR-455-5p(3)	0.377291	0.0422298	7.00563	7.31599	-0.310367
16755834	MYBPC1	hsa-miR-205-3p(5)\hsa-miR-34c-5p(2)	0.208821	0.00617572	4.55579	5.09325	-0.537465
17072669	MYC	hsa-miR-132-3p(2)\hsa-miR-34c-5p(7)	0.298792	0.0417448	7.92564	8.74086	-0.815219
16779855	MYCBP2	hsa-miR-132-3p(8)\hsa-miR-205-3p(5)\hsa-miR-34c-5p(3)\hsa-miR-455-5p(2)	0.27245	0.0259601	9.59987	10.0602	-0.460322
17013851	MYCT1	hsa-miR-132-3p(2)\hsa-miR-205-3p(5)	0.263776	0.0362194	6.5585	8.29054	-1.73205
16910119	MYEOV2	hsa-miR-132-3p(4)	0.308568	0.0302232	7.42569	7.64377	-0.218086
16824258	MYH11	hsa-miR-132-3p(4)\hsa-miR-205-3p(3)\hsa-miR-34c-5p(3)	0.23124	0.0188032	7.02082	9.23275	-2.21192
16752561	MYL6	hsa-miR-34c-5p(2)	0.248502	0.0139315	9.00297	9.56838	-0.565409
16696363	MYOC	hsa-miR-205-3p(5)\hsa-miR-455-5p(2)	0.172065	0.00241289	4.84246	6.92695	-2.08449
16831224	MYOCD	hsa-miR-132-3p(6)\hsa-miR-141-3p(6)\hsa-miR-205-3p(3)\hsa-miR-34c-5p(7)\hsa-miR-455-5p(3)	0.248137	0.0118451	5.33987	5.94588	-0.606007
17115352	NAA10	hsa-miR-132-3p(3)\hsa-miR-455-5p(2)	0.256425	0.00929288	7.62266	7.87054	-0.247885
16888963	NABP1	hsa-miR-132-3p(6)\hsa-miR-141-3p(5)\hsa-miR-205-3p(3)\hsa-miR-455-5p(2)	0.300638	0.0401238	8.12632	8.797	-0.670681
16995281	NADK2	hsa-miR-132-3p(5)\hsa-miR-141-3p(3)\hsa-miR-205-3p(5)\hsa-miR-34c-5p(2)\hsa-miR-455-5p(2)	0.356886	0.0365608	7.79898	8.0587	-0.259725
17012313	NCOA7	hsa-miR-132-3p(2)\hsa-miR-141-3p(3)\hsa-miR-205-3p(7)\hsa-miR-34c-5p(5)\hsa-miR-455-5p(2)	0.184956	0.00122723	7.6078	8.84181	-1.23401
16830988	NDEL1	hsa-miR-132-3p(3)\hsa-miR-141-3p(3)\hsa-miR-34c-5p(4)\hsa-miR-455-5p(4)	0.221896	0.0279844	9.19577	9.75097	-0.555198
17081401	NDRG1	hsa-miR-205-3p(2)\hsa-miR-34c-5p(7)	0.243157	0.0228715	8.34194	9.27902	-0.937083
16867583	NDUFA11	hsa-miR-205-3p(2)	0.336171	0.0333963	7.89454	8.1789	-0.284369
17118190	NEDD9	hsa-miR-132-3p(6)\hsa-miR-141-3p(3)\hsa-miR-205-3p(5)\hsa-miR-34c-5p(6)\hsa-miR-455-5p(4)	0.342238	0.0396473	7.208	7.81975	-0.611744
16688506	NEGR1	hsa-miR-132-3p(5)\hsa-miR-141-3p(2)\hsa-miR-205-3p(6)\hsa-miR-34c-5p(4)\hsa-miR-455-5p(2)	0.370319	0.0399378	8.23342	8.76455	-0.531131
16675558	NEK7	hsa-miR-132-3p(6)\hsa-miR-141-3p(3)\hsa-miR-205-3p(8)\hsa-miR-34c-5p(2)\hsa-miR-455-5p(3)	0.363993	0.0415282	8.93686	9.27435	-0.337494
16708862	NEURL	hsa-miR-141-3p(5)\hsa-miR-34c-5p(4)\hsa-miR-455-5p(5)	0.279673	0.0405351	7.87582	8.09014	-0.214322
16853277	NFATC1	hsa-miR-132-3p(4)\hsa-miR-141-3p(4)\hsa-miR-205-3p(3)\hsa-miR-34c-5p(2)\hsa-miR-455-5p(4)	0.384576	0.0446835	8.00562	8.40434	-0.398726
16765525	NFE2	hsa-miR-141-3p(3)\hsa-miR-34c-5p(2)	0.310754	0.0244269	5.91595	6.16707	-0.251122
17095703	NFIL3	hsa-miR-132-3p(2)\hsa-miR-34c-5p(3)\hsa-miR-455-5p(3)	0.216335	0.00386818	6.57602	7.87712	-1.30109
16871531	NFKBID	hsa-miR-132-3p(2)\hsa-miR-205-3p(5)	0.183698	0.00150988	8.19462	8.58174	-0.387117
16943467	NFKBIZ	hsa-miR-205-3p(3)\hsa-miR-34c-5p(3)\hsa-miR-455-5p(2)	0.177871	0.00064125	7.34043	9.83301	-2.49258
16818808	NKD1	hsa-miR-132-3p(2)\hsa-miR-141-3p(4)\hsa-miR-205-3p(4)\hsa-miR-34c-5p(3)\hsa-miR-455-5p(6)	0.178302	0.00343102	6.58708	7.09132	-0.50424
16834252	NKIRAS2	hsa-miR-205-3p(2)\hsa-miR-34c-5p(2)\hsa-miR-455-5p(5)	0.322116	0.028668	7.05767	7.22543	-0.167762
16917774	NKX2-2	hsa-miR-132-3p(2)\hsa-miR-34c-5p(2)\hsa-miR-455-5p(2)	0.271049	0.013358	5.83402	6.13108	-0.297054
16708154	NKX2-3	hsa-miR-205-3p(2)\hsa-miR-34c-5p(3)\hsa-miR-455-5p(3)	0.390812	0.0487454	5.78734	5.92757	-0.140234
16819355	NLRC5	hsa-miR-132-3p(2)\hsa-miR-141-3p(5)\hsa-miR-205-3p(2)\hsa-miR-34c-5p(6)\hsa-miR-455-5p(2)	0.321986	0.0497468	7.81637	8.46532	-0.648951
16840321	NLRP1	hsa-miR-132-3p(3)\hsa-miR-205-3p(2)\hsa-miR-34c-5p(2)	0.301883	0.0262712	8.20666	8.84099	-0.634329
16913441	NNAT	hsa-miR-132-3p(2)\hsa-miR-205-3p(2)\hsa-miR-34c-5p(7)\hsa-miR-455-5p(3)	0.177369	0.00701457	6.5159	9.15604	-2.64015
16770848	NOS1	hsa-miR-132-3p(6)\hsa-miR-141-3p(2)\hsa-miR-205-3p(6)\hsa-miR-34c-5p(7)\hsa-miR-455-5p(4)	0.250579	0.00937701	5.93328	6.23195	-0.298666
17112656	NOX1	hsa-miR-141-3p(5)\hsa-miR-205-3p(2)	0.335423	0.0379923	5.89655	6.04436	-0.147813
17057305	NPC1L1	hsa-miR-205-3p(2)\hsa-miR-34c-5p(4)\hsa-miR-455-5p(5)	0.264067	0.0153593	6.06307	6.25717	-0.194107
16972076	NPY5R	hsa-miR-205-3p(2)\hsa-miR-34c-5p(2)	0.206075	0.0218214	5.07117	5.8929	-0.82173
16751438	NR4A1	hsa-miR-455-5p(2)	0.252292	0.0392759	7.13561	9.24751	-2.1119
16903897	NR4A2	hsa-miR-132-3p(9)\hsa-miR-141-3p(3)\hsa-miR-205-3p(2)\hsa-miR-34c-5p(9)\hsa-miR-455-5p(10)	0.210036	0.0350833	7.14966	9.65874	-2.50907
17087517	NR4A3	hsa-miR-132-3p(5)\hsa-miR-141-3p(3)\hsa-miR-205-3p(3)\hsa-miR-34c-5p(2)\hsa-miR-455-5p(5)	0.192178	0.0172096	6.90247	9.8714	-2.96892
16705247	NRBF2	hsa-miR-205-3p(3)\hsa-miR-34c-5p(5)\hsa-miR-455-5p(4)	0.189771	0.00377145	7.96816	8.71864	-0.750475
17067696	NRG1	hsa-miR-132-3p(2)\hsa-miR-141-3p(2)\hsa-miR-205-3p(3)\hsa-miR-34c-5p(4)\hsa-miR-455-5p(6)	0.23585	0.0237109	6.14942	6.49394	-0.344514
16897450	NRXN1	hsa-miR-132-3p(4)\hsa-miR-141-3p(9)\hsa-miR-205-3p(4)\hsa-miR-34c-5p(2)\hsa-miR-455-5p(6)	0.247782	0.046179	5.39534	5.84067	-0.445331
16787008	NRXN3	hsa-miR-132-3p(2)\hsa-miR-141-3p(6)\hsa-miR-205-3p(6)\hsa-miR-34c-5p(2)\hsa-miR-455-5p(2)	0.174687	0.000931406	6.48843	7.16337	-0.674943
17010760	NT5E	hsa-miR-132-3p(7)\hsa-miR-141-3p(5)\hsa-miR-205-3p(4)\hsa-miR-34c-5p(5)	0.175105	0.00486308	5.99605	7.09318	-1.09713
17086386	NTRK2	hsa-miR-132-3p(5)\hsa-miR-141-3p(7)\hsa-miR-205-3p(6)\hsa-miR-34c-5p(5)\hsa-miR-455-5p(5)	0.224118	0.0142781	5.60428	7.67662	-2.07233
16698466	NUAK2	hsa-miR-205-3p(2)\hsa-miR-34c-5p(4)	0.220556	0.0118964	6.62124	7.50392	-0.882679
16794476	NUMB	hsa-miR-205-3p(7)\hsa-miR-34c-5p(4)\hsa-miR-455-5p(2)	0.356557	0.0348275	8.49226	8.61446	-0.122201
17096004	NUTM2F	hsa-miR-34c-5p(2)	0.327901	0.0262815	7.72142	7.94275	-0.221329
16859338	NWD1	hsa-miR-132-3p(5)\hsa-miR-141-3p(2)\hsa-miR-205-3p(2)\hsa-miR-34c-5p(3)\hsa-miR-455-5p(2)	0.184081	0.000676959	5.30445	5.5488	-0.244354
16943452	NXPE3	hsa-miR-132-3p(2)\hsa-miR-141-3p(3)\hsa-miR-205-3p(6)\hsa-miR-34c-5p(3)\hsa-miR-455-5p(5)	0.39215	0.0489784	7.0676	7.64884	-0.581238
16894402	ODC1	hsa-miR-141-3p(2)\hsa-miR-205-3p(3)	0.379696	0.044089	9.38494	9.82448	-0.439536
16868481	OLFM2	hsa-miR-34c-5p(4)	0.246448	0.0196461	7.11901	8.24372	-1.12471
16775083	OLFM4	hsa-miR-205-3p(2)\hsa-miR-34c-5p(6)\hsa-miR-455-5p(3)	0.222113	0.0383606	5.63968	7.37969	-1.74001
16738329	OR4A5	hsa-miR-205-3p(2)	0.358699	0.0401871	5.16048	5.78626	-0.625785
16844239	ORMDL3	hsa-miR-132-3p(2)\hsa-miR-141-3p(7)\hsa-miR-205-3p(2)\hsa-miR-34c-5p(7)\hsa-miR-455-5p(2)	0.281819	0.0336398	7.64785	8.12359	-0.475738
17070653	OSGIN2	hsa-miR-132-3p(4)\hsa-miR-141-3p(7)\hsa-miR-205-3p(5)\hsa-miR-34c-5p(9)	0.188823	0.00202357	6.95599	7.37815	-0.422164
16933766	OSM	hsa-miR-132-3p(2)\hsa-miR-205-3p(2)\hsa-miR-34c-5p(6)	0.277433	0.0481588	5.4331	6.12086	-0.687761
16703242	OTUD1	hsa-miR-205-3p(4)\hsa-miR-34c-5p(2)\hsa-miR-455-5p(2)	0.378265	0.0497202	6.53145	7.28568	-0.754232
17110681	OTUD5	hsa-miR-34c-5p(2)	0.342432	0.037557	8.51534	8.69201	-0.176674
16880581	OTX1	hsa-miR-132-3p(2)\hsa-miR-205-3p(3)\hsa-miR-34c-5p(9)\hsa-miR-455-5p(6)	0.207501	0.00277812	5.75326	5.95415	-0.200895
17105076	P2RY10	hsa-miR-34c-5p(2)	0.228552	0.0286394	7.4225	8.97742	-1.55492
16960560	P2RY14	hsa-miR-141-3p(2)\hsa-miR-34c-5p(4)\hsa-miR-455-5p(2)	0.377751	0.0481673	7.56369	8.14284	-0.579149
17108740	P2RY8	hsa-miR-132-3p(5)\hsa-miR-205-3p(5)\hsa-miR-34c-5p(4)\hsa-miR-455-5p(5)	0.219362	0.00905646	7.61153	8.06008	-0.448545
16727277	PACS1	hsa-miR-141-3p(4)\hsa-miR-205-3p(2)\hsa-miR-34c-5p(10)	0.248235	0.0131733	8.66951	8.90827	-0.238768
17091128	PAEP	hsa-miR-34c-5p(2)	0.383546	0.0448297	4.77242	5.10508	-0.332663
17106214	PAK3	hsa-miR-132-3p(4)\hsa-miR-141-3p(4)\hsa-miR-205-3p(6)\hsa-miR-34c-5p(3)\hsa-miR-455-5p(4)	0.228936	0.00548638	5.40148	5.90138	-0.499908
17093973	PAX5	hsa-miR-132-3p(2)\hsa-miR-141-3p(3)\hsa-miR-205-3p(6)\hsa-miR-34c-5p(6)\hsa-miR-455-5p(6)	0.19615	0.0207417	6.6055	7.61725	-1.01175
16779667	PCDH9	hsa-miR-132-3p(6)\hsa-miR-141-3p(9)\hsa-miR-205-3p(7)\hsa-miR-34c-5p(2)\hsa-miR-455-5p(3)	0.270338	0.0174454	7.5005	8.73467	-1.23417
16990298	PCDHB11	hsa-miR-205-3p(3)	0.205041	0.00413323	4.54086	5.19855	-0.65769
16990304	PCDHB12	hsa-miR-132-3p(3)\hsa-miR-34c-5p(3)	0.239733	0.0100605	6.00633	7.09894	-1.09261
16990261	PCDHB3	hsa-miR-141-3p(2)\hsa-miR-34c-5p(3)	0.226251	0.0114049	5.17589	6.62672	-1.45083
16990264	PCDHB4	hsa-miR-132-3p(6)\hsa-miR-141-3p(4)\hsa-miR-205-3p(7)\hsa-miR-34c-5p(2)\hsa-miR-455-5p(3)	0.168448	0.00132253	5.10194	7.22417	-2.12224
16729585	PCF11	hsa-miR-205-3p(2)\hsa-miR-34c-5p(2)	0.319616	0.0445457	8.60964	8.83248	-0.222841
16916270	PCMTD2	hsa-miR-132-3p(6)\hsa-miR-141-3p(2)\hsa-miR-205-3p(4)\hsa-miR-34c-5p(2)\hsa-miR-455-5p(2)	0.306732	0.0265961	6.28483	6.61294	-0.32811
16744785	PCSK7	hsa-miR-34c-5p(5)\hsa-miR-455-5p(2)	0.222353	0.0037156	8.61374	8.96908	-0.35534
16722299	PDE3B	hsa-miR-132-3p(3)\hsa-miR-141-3p(6)\hsa-miR-205-3p(4)\hsa-miR-34c-5p(3)	0.224435	0.0419695	7.08489	9.13284	-2.04795
16665757	PDE4B	hsa-miR-141-3p(3)\hsa-miR-205-3p(2)\hsa-miR-34c-5p(8)	0.177507	0.000911756	5.84878	6.63328	-0.784502
17012859	PDE7B	hsa-miR-132-3p(7)\hsa-miR-141-3p(3)\hsa-miR-205-3p(4)\hsa-miR-34c-5p(7)	0.168796	0.00019346	7.72561	9.04927	-1.32366
16686774	PDZK1IP1	hsa-miR-205-3p(5)\hsa-miR-455-5p(5)	0.292032	0.0189811	6.93041	7.13969	-0.209278
16898326	PELI1	hsa-miR-132-3p(5)\hsa-miR-141-3p(4)\hsa-miR-205-3p(6)\hsa-miR-34c-5p(4)\hsa-miR-455-5p(3)	0.192721	0.000499411	9.57896	10.1375	-0.558517
16743577	PGR	hsa-miR-132-3p(9)\hsa-miR-141-3p(5)\hsa-miR-205-3p(7)\hsa-miR-34c-5p(6)\hsa-miR-455-5p(5)	0.263892	0.0162746	4.70178	5.33636	-0.634579
17057966	PHKG1	hsa-miR-141-3p(2)\hsa-miR-455-5p(2)	0.334539	0.0424354	6.36607	6.66877	-0.302701
16914171	PI3	hsa-miR-34c-5p(3)	0.221809	0.0395136	6.95693	9.60096	-2.64402
17109260	PIGA	hsa-miR-132-3p(3)\hsa-miR-141-3p(6)\hsa-miR-205-3p(6)\hsa-miR-34c-5p(2)\hsa-miR-455-5p(3)	0.192359	0.00564143	7.88965	8.35712	-0.467469
16717005	PIK3AP1	hsa-miR-132-3p(8)\hsa-miR-141-3p(5)\hsa-miR-205-3p(7)\hsa-miR-34c-5p(2)\hsa-miR-455-5p(8)	0.274837	0.0224649	8.04684	8.64821	-0.601376
17110670	PIM2	hsa-miR-132-3p(2)\hsa-miR-205-3p(2)\hsa-miR-34c-5p(2)	0.216074	0.00406852	7.72034	8.61441	-0.894074
17085635	PIP5K1B	hsa-miR-132-3p(4)\hsa-miR-205-3p(6)\hsa-miR-34c-5p(4)\hsa-miR-455-5p(4)	0.209809	0.00285234	5.77204	6.70589	-0.933852
16839412	PITPNA	hsa-miR-141-3p(8)\hsa-miR-205-3p(3)\hsa-miR-34c-5p(4)\hsa-miR-455-5p(4)	0.32729	0.0419547	9.99031	10.1354	-0.145128
16933445	PITPNB	hsa-miR-132-3p(4)\hsa-miR-141-3p(9)\hsa-miR-205-3p(5)\hsa-miR-34c-5p(2)\hsa-miR-455-5p(5)	0.358606	0.0377975	8.47481	8.66848	-0.193666
16837191	PITPNC1	hsa-miR-132-3p(3)\hsa-miR-141-3p(3)\hsa-miR-205-3p(6)\hsa-miR-34c-5p(7)\hsa-miR-455-5p(2)	0.178977	0.00178408	9.02836	9.83313	-0.80477
16977502	PLAC8	hsa-miR-132-3p(2)\hsa-miR-205-3p(7)\hsa-miR-34c-5p(2)	0.389074	0.0498206	8.29631	8.72246	-0.42615
16911338	PLCB4	hsa-miR-132-3p(6)\hsa-miR-141-3p(8)\hsa-miR-205-3p(3)\hsa-miR-34c-5p(3)\hsa-miR-455-5p(7)	0.266573	0.0139476	7.56525	8.32629	-0.761044
16995802	PLCXD3	hsa-miR-132-3p(3)\hsa-miR-141-3p(8)\hsa-miR-205-3p(7)\hsa-miR-34c-5p(9)\hsa-miR-455-5p(9)	0.174444	0.00107568	6.07342	6.81643	-0.743012
16728857	PLEKHB1	hsa-miR-141-3p(6)\hsa-miR-205-3p(2)\hsa-miR-34c-5p(2)	0.299364	0.0217633	7.02684	7.40958	-0.382744
16862001	PLEKHG2	hsa-miR-141-3p(2)\hsa-miR-205-3p(4)\hsa-miR-34c-5p(5)\hsa-miR-455-5p(4)	0.291902	0.0161813	7.67838	8.20722	-0.528849
16755056	PLEKHG7	hsa-miR-132-3p(2)\hsa-miR-205-3p(5)\hsa-miR-34c-5p(2)\hsa-miR-455-5p(4)	0.175799	0.00191657	5.10194	6.31646	-1.21452
17012100	PLN	hsa-miR-132-3p(5)\hsa-miR-205-3p(4)\hsa-miR-34c-5p(8)\hsa-miR-455-5p(3)	0.253179	0.0238906	6.1805	8.04882	-1.86831
16959007	PLXND1	hsa-miR-132-3p(8)\hsa-miR-141-3p(7)	0.239447	0.00797965	8.41144	9.19816	-0.786726
17067393	PNOC	hsa-miR-132-3p(2)\hsa-miR-34c-5p(9)\hsa-miR-455-5p(2)	0.26354	0.0111357	6.65789	7.02674	-0.368844
17010929	PNRC1	hsa-miR-132-3p(8)\hsa-miR-205-3p(5)\hsa-miR-34c-5p(2)\hsa-miR-455-5p(9)	0.259135	0.0386443	11.2483	11.6724	-0.424058
17112498	POF1B	hsa-miR-132-3p(2)\hsa-miR-141-3p(3)\hsa-miR-205-3p(6)	0.244269	0.0175564	4.4149	5.46463	-1.04973
16744247	POU2AF1	hsa-miR-132-3p(3)\hsa-miR-34c-5p(3)	0.322066	0.0233681	6.36034	6.65471	-0.294366
16872705	POU2F2	hsa-miR-132-3p(3)\hsa-miR-141-3p(7)\hsa-miR-205-3p(5)\hsa-miR-34c-5p(2)\hsa-miR-455-5p(2)	0.283588	0.0173162	6.62412	7.08198	-0.457865
16715133	PPA1	hsa-miR-34c-5p(2)\hsa-miR-455-5p(8)	0.328261	0.0275101	8.12928	8.69513	-0.565845
16976821	PPBP	hsa-miR-205-3p(2)	0.174001	0.00173338	4.6384	7.26553	-2.62713
16691879	PPIAL4G	hsa-miR-205-3p(3)	0.379031	0.0432141	5.20518	5.54186	-0.336679
17040418	PPP1R11	hsa-miR-205-3p(6)\hsa-miR-34c-5p(9)	0.304519	0.0188913	7.05965	7.23358	-0.173932
16676008	PPP1R12B	hsa-miR-132-3p(7)\hsa-miR-141-3p(5)\hsa-miR-205-3p(6)\hsa-miR-34c-5p(6)\hsa-miR-455-5p(4)	0.17767	0.00478798	8.51174	9.07497	-0.563226
16913666	PPP1R16B	hsa-miR-132-3p(8)\hsa-miR-205-3p(6)\hsa-miR-34c-5p(9)\hsa-miR-455-5p(6)	0.182443	0.00164877	7.55086	8.43602	-0.885162
17016946	PPP1R18	hsa-miR-34c-5p(6)\hsa-miR-455-5p(4)	0.175374	0.000333616	8.3546	8.85822	-0.50362
16677228	PPP2R5A	hsa-miR-132-3p(3)\hsa-miR-141-3p(2)\hsa-miR-205-3p(5)\hsa-miR-34c-5p(11)\hsa-miR-455-5p(6)	0.179172	0.00282863	9.43295	9.85387	-0.420927
17066627	PPP3CC	hsa-miR-132-3p(2)	0.321862	0.0272411	7.38158	7.72574	-0.344163
16898516	PPP3R1	hsa-miR-132-3p(6)\hsa-miR-141-3p(7)\hsa-miR-205-3p(6)\hsa-miR-34c-5p(6)\hsa-miR-455-5p(5)	0.340026	0.0332551	5.44715	5.66609	-0.218938
16710919	PRAP1	hsa-miR-132-3p(2)\hsa-miR-205-3p(5)\hsa-miR-34c-5p(4)	0.298707	0.0183105	7.10849	7.31778	-0.209281
17011279	PRDM1	hsa-miR-141-3p(6)\hsa-miR-205-3p(7)\hsa-miR-34c-5p(2)\hsa-miR-455-5p(5)	0.327223	0.0253477	7.493	8.22418	-0.731187
16769649	PRDM4	hsa-miR-141-3p(6)\hsa-miR-205-3p(2)\hsa-miR-34c-5p(4)\hsa-miR-455-5p(4)	0.37967	0.0434817	8.65212	8.9397	-0.28758
16738465	PRG2	hsa-miR-205-3p(4)	0.281583	0.0269084	5.52965	5.97041	-0.440753
16873581	PRKD2	hsa-miR-132-3p(3)\hsa-miR-205-3p(2)\hsa-miR-34c-5p(2)	0.25351	0.0109589	8.98814	9.47856	-0.490421
16913065	PROCR	hsa-miR-205-3p(2)\hsa-miR-455-5p(2)	0.269737	0.0300298	6.07121	6.88192	-0.810708
16677391	PROX1	hsa-miR-132-3p(3)\hsa-miR-141-3p(5)\hsa-miR-205-3p(5)\hsa-miR-34c-5p(9)\hsa-miR-455-5p(4)	0.30786	0.0215823	5.50757	5.76759	-0.260025
17017058	PSORS1C2	hsa-miR-34c-5p(2)	0.260067	0.0132169	7.12263	7.56117	-0.438542
16666471	PTGFR	hsa-miR-132-3p(3)\hsa-miR-141-3p(5)\hsa-miR-205-3p(7)\hsa-miR-34c-5p(4)\hsa-miR-455-5p(7)	0.17941	0.00110838	5.33216	5.91708	-0.584912
16754646	PTPRQ	hsa-miR-141-3p(2)	0.229004	0.0446833	4.09529	5.10404	-1.00875
16672373	PYHIN1	hsa-miR-132-3p(2)\hsa-miR-141-3p(2)\hsa-miR-205-3p(3)\hsa-miR-34c-5p(2)	0.247832	0.012991	7.07534	8.50165	-1.42632
16866539	R3HDM4	hsa-miR-34c-5p(2)	0.223029	0.00370164	7.95457	8.39488	-0.440304
17076285	RAB11FIP1	hsa-miR-141-3p(5)\hsa-miR-205-3p(5)\hsa-miR-34c-5p(2)\hsa-miR-455-5p(4)	0.254259	0.0091693	7.80199	8.4774	-0.675404
16742814	RAB30	hsa-miR-132-3p(3)\hsa-miR-141-3p(5)\hsa-miR-205-3p(5)\hsa-miR-34c-5p(2)\hsa-miR-455-5p(2)	0.196485	0.00200359	6.67044	7.77059	-1.10015
16837609	RAB37	hsa-miR-141-3p(3)\hsa-miR-205-3p(4)\hsa-miR-34c-5p(3)\hsa-miR-455-5p(5)	0.343426	0.0395012	7.51895	7.91858	-0.399622
16752322	RAB5B	hsa-miR-132-3p(5)\hsa-miR-141-3p(4)\hsa-miR-205-3p(5)\hsa-miR-34c-5p(5)\hsa-miR-455-5p(2)	0.356421	0.0430405	7.67318	7.81588	-0.142697
16674292	RALGPS2	hsa-miR-132-3p(3)\hsa-miR-141-3p(6)\hsa-miR-205-3p(7)\hsa-miR-34c-5p(8)\hsa-miR-455-5p(6)	0.212565	0.00301912	7.96785	8.7462	-0.77835
17099208	RAPGEF1	hsa-miR-205-3p(6)\hsa-miR-34c-5p(2)\hsa-miR-455-5p(3)	0.304317	0.028881	9.37586	9.62963	-0.253766
17061106	RASA4	hsa-miR-141-3p(4)\hsa-miR-205-3p(2)\hsa-miR-34c-5p(6)\hsa-miR-455-5p(5)	0.274041	0.0173619	9.10558	10.0019	-0.896351
16977309	RASGEF1B	hsa-miR-132-3p(2)\hsa-miR-141-3p(2)\hsa-miR-205-3p(7)\hsa-miR-34c-5p(4)\hsa-miR-455-5p(3)	0.176091	0.00198896	7.23198	8.13421	-0.902227
17003878	RASGEF1C	hsa-miR-34c-5p(7)\hsa-miR-455-5p(7)	0.289879	0.0324939	6.65887	6.91774	-0.258867
16739942	RASGRP2	hsa-miR-34c-5p(2)	0.264215	0.0136457	7.09886	7.50507	-0.406212
16878994	RASGRP3	hsa-miR-132-3p(3)\hsa-miR-141-3p(2)\hsa-miR-205-3p(4)\hsa-miR-34c-5p(3)	0.192558	0.00177831	6.09921	7.26001	-1.16081
16773493	RASL11A	hsa-miR-34c-5p(2)	0.22463	0.00436874	6.62521	7.12844	-0.503228
16753533	RASSF3	hsa-miR-132-3p(7)\hsa-miR-141-3p(6)\hsa-miR-205-3p(4)\hsa-miR-34c-5p(2)\hsa-miR-455-5p(7)	0.163922	0.00157055	7.97921	9.03301	-1.0538
16760736	RBP5	hsa-miR-34c-5p(7)	0.261677	0.0160802	7.51565	8.28365	-0.767995
16691640	REG4	hsa-miR-205-3p(3)\hsa-miR-34c-5p(3)\hsa-miR-455-5p(2)	0.234137	0.00586838	4.98462	5.12633	-0.141709
16880414	REL	hsa-miR-34c-5p(4)\hsa-miR-455-5p(2)	0.163715	0.000277768	9.44337	10.2597	-0.816316
17061298	RELN	hsa-miR-132-3p(3)\hsa-miR-141-3p(3)\hsa-miR-205-3p(6)\hsa-miR-34c-5p(7)	0.304214	0.0445492	5.76131	6.2905	-0.529188
16912309	REM1	hsa-miR-205-3p(2)\hsa-miR-34c-5p(3)\hsa-miR-455-5p(2)	0.234366	0.0221941	6.21498	6.62176	-0.406776
16658005	RER1	hsa-miR-132-3p(2)\hsa-miR-141-3p(5)\hsa-miR-205-3p(7)\hsa-miR-34c-5p(2)\hsa-miR-455-5p(3)	0.281134	0.0179242	7.61058	7.81748	-0.206901
16704154	RET	hsa-miR-132-3p(4)\hsa-miR-141-3p(7)\hsa-miR-205-3p(3)\hsa-miR-34c-5p(9)\hsa-miR-455-5p(3)	0.219049	0.0033167	5.67789	6.13465	-0.456756
16867613	RFX2	hsa-miR-132-3p(2)\hsa-miR-141-3p(6)\hsa-miR-205-3p(3)\hsa-miR-34c-5p(3)\hsa-miR-455-5p(2)	0.189027	0.00289709	6.98337	7.63138	-0.648012
17018186	RGL2	hsa-miR-141-3p(2)\hsa-miR-455-5p(2)	0.337693	0.0307039	8.66618	8.96612	-0.299941
16675323	RGS2	hsa-miR-132-3p(5)\hsa-miR-141-3p(3)\hsa-miR-205-3p(7)\hsa-miR-34c-5p(4)	0.210117	0.00309797	7.93996	9.79905	-1.85909
16877555	RHOB	hsa-miR-132-3p(4)\hsa-miR-141-3p(3)\hsa-miR-205-3p(3)\hsa-miR-34c-5p(2)	0.248329	0.013158	8.44568	9.42779	-0.982113
16771570	RHOF	hsa-miR-132-3p(6)\hsa-miR-205-3p(2)\hsa-miR-34c-5p(3)\hsa-miR-455-5p(6)	0.234117	0.00696664	7.28577	7.76156	-0.475795
17007406	RING1	hsa-miR-141-3p(2)\hsa-miR-34c-5p(2)	0.293177	0.0190812	9.14973	9.42571	-0.275984
17113104	RIPPLY1	hsa-miR-132-3p(2)\hsa-miR-205-3p(2)\hsa-miR-34c-5p(2)	0.300548	0.0253212	6.66098	6.81566	-0.154685
17112198	RLIM	hsa-miR-132-3p(5)\hsa-miR-141-3p(5)\hsa-miR-205-3p(3)\hsa-miR-34c-5p(2)\hsa-miR-455-5p(5)	0.34104	0.0401334	8.55896	8.82144	-0.262472
16757915	RNF10	hsa-miR-34c-5p(2)\hsa-miR-455-5p(2)	0.229769	0.00521293	8.91442	9.22373	-0.309311
16851801	RNF125	hsa-miR-132-3p(8)\hsa-miR-141-3p(2)\hsa-miR-205-3p(5)\hsa-miR-34c-5p(4)\hsa-miR-455-5p(6)	0.338662	0.030299	7.90975	8.56072	-0.650973
17079598	RNF19A	hsa-miR-132-3p(6)\hsa-miR-205-3p(6)\hsa-miR-34c-5p(6)\hsa-miR-455-5p(5)	0.252269	0.0107617	8.13339	8.74181	-0.608421
16663899	RNF220	hsa-miR-141-3p(3)\hsa-miR-34c-5p(2)\hsa-miR-455-5p(6)	0.323229	0.0343857	7.1772	7.41006	-0.232852
17110086	RPGR	hsa-miR-132-3p(7)\hsa-miR-141-3p(4)\hsa-miR-205-3p(3)\hsa-miR-34c-5p(2)\hsa-miR-455-5p(2)	0.27776	0.0148584	7.87675	8.33906	-0.462307
16839204	RPH3AL	hsa-miR-141-3p(7)\hsa-miR-205-3p(2)\hsa-miR-34c-5p(5)\hsa-miR-455-5p(3)	0.261383	0.0101168	6.63188	6.86546	-0.23358
16864141	RPL13A	hsa-miR-132-3p(5)\hsa-miR-34c-5p(7)	0.263679	0.0131543	6.99462	7.35896	-0.364346
17001674	RPS14	hsa-miR-132-3p(4)\hsa-miR-205-3p(4)\hsa-miR-455-5p(6)	0.192033	0.000510822	8.00859	8.4685	-0.459904
16661206	RPS6KA1	hsa-miR-132-3p(4)\hsa-miR-141-3p(2)\hsa-miR-205-3p(2)\hsa-miR-34c-5p(2)	0.247708	0.00733327	7.54967	7.74961	-0.199944
16663989	RPS8	hsa-miR-132-3p(2)	0.193154	0.0018012	8.32655	8.80046	-0.473915
16712154	RSU1	hsa-miR-132-3p(5)\hsa-miR-205-3p(5)\hsa-miR-455-5p(2)	0.182302	0.00916159	10.3321	10.7346	-0.402496
16667760	S1PR1	hsa-miR-141-3p(7)\hsa-miR-205-3p(3)\hsa-miR-34c-5p(2)\hsa-miR-455-5p(8)	0.185675	0.00108589	7.23208	8.72056	-1.48849
16856906	S1PR4	hsa-miR-455-5p(2)	0.263573	0.0227617	6.89615	7.29986	-0.403711
16924217	SAMSN1	hsa-miR-34c-5p(2)	0.248176	0.0332167	5.63634	5.97649	-0.340153
17099581	SARDH	hsa-miR-34c-5p(3)	0.322014	0.0358248	7.08973	7.3927	-0.302978
16840245	SCIMP	hsa-miR-132-3p(2)\hsa-miR-141-3p(3)\hsa-miR-205-3p(2)	0.220592	0.00468902	6.76722	8.76431	-1.99709
16916362	SCRT2	hsa-miR-34c-5p(2)	0.312601	0.020968	5.80774	6.06684	-0.259095
17069212	SDCBP	hsa-miR-132-3p(7)\hsa-miR-205-3p(7)\hsa-miR-34c-5p(4)\hsa-miR-455-5p(2)	0.35054	0.0356051	8.08879	8.73679	-0.647999
16989293	SEC24A	hsa-miR-132-3p(8)\hsa-miR-141-3p(7)\hsa-miR-205-3p(5)\hsa-miR-34c-5p(2)\hsa-miR-455-5p(5)	0.230086	0.00979444	9.25602	9.48759	-0.231566
16696251	SELE	hsa-miR-141-3p(9)\hsa-miR-205-3p(7)\hsa-miR-34c-5p(3)	0.199732	0.0284339	5.71087	9.24811	-3.53724
16955155	SELK	hsa-miR-132-3p(2)\hsa-miR-34c-5p(4)	0.172866	0.00173679	6.68193	7.42684	-0.744915
16696217	SELP	hsa-miR-132-3p(3)\hsa-miR-205-3p(4)\hsa-miR-34c-5p(2)	0.197139	0.00525438	5.94849	7.88831	-1.93982
16997615	SERINC5	hsa-miR-132-3p(2)\hsa-miR-141-3p(3)\hsa-miR-205-3p(2)\hsa-miR-455-5p(3)	0.35055	0.0348512	8.46354	8.72819	-0.264649
17015084	SERPINB1	hsa-miR-132-3p(6)\hsa-miR-205-3p(4)	0.17254	0.000265829	8.71347	9.62363	-0.910162
16852833	SERPINB13	hsa-miR-132-3p(3)\hsa-miR-141-3p(7)\hsa-miR-205-3p(4)\hsa-miR-34c-5p(2)\hsa-miR-455-5p(2)	0.22921	0.0353924	3.96827	4.79893	-0.830662
16855723	SERPINB3	hsa-miR-205-3p(4)	0.191667	0.0232285	3.94942	7.08085	-3.13143
16852905	SERPINB8	hsa-miR-132-3p(5)\hsa-miR-141-3p(4)\hsa-miR-205-3p(5)\hsa-miR-34c-5p(7)\hsa-miR-455-5p(2)	0.232988	0.00644112	6.38801	6.80946	-0.421446
17015106	SERPINB9	hsa-miR-132-3p(7)\hsa-miR-141-3p(8)\hsa-miR-205-3p(3)\hsa-miR-34c-5p(4)\hsa-miR-455-5p(2)	0.356715	0.0350957	8.14094	8.70016	-0.55922
16872447	SERTAD3	hsa-miR-34c-5p(3)	0.212821	0.0285101	6.92616	7.77228	-0.846115
16792118	SFTA3	hsa-miR-205-3p(2)	0.377246	0.0448045	5.32033	5.44469	-0.124354
16996771	SGTB	hsa-miR-132-3p(4)\hsa-miR-141-3p(7)\hsa-miR-205-3p(5)\hsa-miR-34c-5p(5)\hsa-miR-455-5p(4)	0.31872	0.0223296	7.63077	8.06202	-0.431242
16709223	SHOC2	hsa-miR-132-3p(8)\hsa-miR-34c-5p(6)\hsa-miR-455-5p(9)	0.188682	0.00306217	9.87312	10.265	-0.39193
16852196	SIGLEC15	hsa-miR-132-3p(3)	0.229971	0.0122225	7.2013	7.39574	-0.194436
16797425	SKAP2	hsa-miR-132-3p(8)\hsa-miR-141-3p(6)\hsa-miR-205-3p(8)\hsa-miR-34c-5p(3)\hsa-miR-455-5p(3)	0.2409	0.00755501	2.72691	3.41476	-0.687851
16672654	SLAMF7	hsa-miR-141-3p(5)\hsa-miR-205-3p(3)\hsa-miR-34c-5p(3)\hsa-miR-455-5p(4)	0.190406	0.000577793	7.12527	8.69753	-1.57226
17104947	SLC16A2	hsa-miR-141-3p(6)\hsa-miR-205-3p(3)\hsa-miR-34c-5p(8)\hsa-miR-455-5p(7)	0.298805	0.020462	7.70658	8.56757	-0.860981
16753270	SLC16A7	hsa-miR-132-3p(6)\hsa-miR-141-3p(6)\hsa-miR-205-3p(6)\hsa-miR-34c-5p(3)\hsa-miR-455-5p(6)	0.229708	0.00589518	7.84093	8.46989	-0.628959
16934901	SLC16A8	hsa-miR-34c-5p(4)	0.176945	0.000272734	6.31155	6.70134	-0.389791
17005493	SLC17A4	hsa-miR-132-3p(7)\hsa-miR-141-3p(4)\hsa-miR-205-3p(3)\hsa-miR-34c-5p(6)\hsa-miR-455-5p(3)	0.291985	0.0174677	4.90104	5.15518	-0.254135
17020823	SLC17A5	hsa-miR-132-3p(4)\hsa-miR-141-3p(3)\hsa-miR-205-3p(7)\hsa-miR-34c-5p(2)\hsa-miR-455-5p(2)	0.270053	0.0195714	8.09528	8.35329	-0.258018
16722916	SLC17A6	hsa-miR-132-3p(3)\hsa-miR-141-3p(9)\hsa-miR-205-3p(3)\hsa-miR-34c-5p(3)\hsa-miR-455-5p(2)	0.386326	0.0468935	5.67292	5.87653	-0.203607
16726533	SLC22A11	hsa-miR-205-3p(2)\hsa-miR-34c-5p(2)	0.287206	0.0204518	6.6241	6.82076	-0.196665
17095345	SLC28A3	hsa-miR-132-3p(5)\hsa-miR-141-3p(2)\hsa-miR-205-3p(8)\hsa-miR-34c-5p(2)\hsa-miR-455-5p(3)	0.253041	0.0111032	5.56508	6.00425	-0.439174
16760868	SLC2A3	hsa-miR-132-3p(4)\hsa-miR-141-3p(3)\hsa-miR-205-3p(6)\hsa-miR-34c-5p(2)\hsa-miR-455-5p(6)	0.166163	0.00104974	6.80996	8.90829	-2.09834
16683758	SLC30A2	hsa-miR-132-3p(2)\hsa-miR-205-3p(2)\hsa-miR-34c-5p(4)	0.289822	0.0247766	6.29226	6.46699	-0.174726
17117790	SLC35G3	hsa-miR-132-3p(6)\hsa-miR-141-3p(3)\hsa-miR-205-3p(6)\hsa-miR-34c-5p(2)	0.353339	0.0333656	6.49851	6.82608	-0.327579
17007377	SLC39A7	hsa-miR-141-3p(3)\hsa-miR-34c-5p(3)	0.294673	0.0164566	8.09928	8.22597	-0.126691
16738512	SLC43A1	hsa-miR-205-3p(3)\hsa-miR-34c-5p(2)\hsa-miR-455-5p(5)	0.281247	0.0223488	7.40953	7.89407	-0.484535
16899109	SLC4A5	hsa-miR-132-3p(5)\hsa-miR-141-3p(6)\hsa-miR-205-3p(3)\hsa-miR-34c-5p(4)	0.172702	0.00098686	6.93884	7.59913	-0.660294
16843078	SLC6A4	hsa-miR-132-3p(6)\hsa-miR-141-3p(7)\hsa-miR-205-3p(6)\hsa-miR-34c-5p(2)\hsa-miR-455-5p(4)	0.215731	0.00622477	5.90837	6.03323	-0.124864
16722825	SLC6A5	hsa-miR-205-3p(2)	0.175085	0.0168131	4.88129	5.11655	-0.235259
16960084	SLC9A9	hsa-miR-132-3p(4)\hsa-miR-141-3p(4)\hsa-miR-205-3p(4)\hsa-miR-34c-5p(4)	0.291773	0.0339062	8.41851	9.2913	-0.872791
16749010	SLCO1C1	hsa-miR-132-3p(2)\hsa-miR-205-3p(4)\hsa-miR-34c-5p(3)\hsa-miR-455-5p(2)	0.370907	0.0422981	4.64366	5.21731	-0.573646
16961162	SLITRK3	hsa-miR-132-3p(3)\hsa-miR-205-3p(3)\hsa-miR-34c-5p(3)\hsa-miR-455-5p(4)	0.283395	0.0245408	5.14038	5.31785	-0.177471
16685374	SNIP1	hsa-miR-132-3p(7)\hsa-miR-141-3p(6)\hsa-miR-205-3p(4)\hsa-miR-34c-5p(5)\hsa-miR-455-5p(3)	0.175963	0.00133892	8.55439	8.90322	-0.348828
17068867	SNTG1	hsa-miR-132-3p(5)\hsa-miR-205-3p(5)\hsa-miR-34c-5p(2)	0.263596	0.0301409	4.9789	5.28895	-0.310043
16849400	SOCS3	hsa-miR-34c-5p(7)\hsa-miR-455-5p(8)	0.171305	0.00490335	7.52911	10.5901	-3.06097
16814572	SOX8	hsa-miR-132-3p(2)\hsa-miR-34c-5p(3)\hsa-miR-455-5p(2)	0.321091	0.0494468	6.83957	7.15823	-0.318666
16909413	SP110	hsa-miR-132-3p(4)\hsa-miR-34c-5p(2)	0.296938	0.0171272	9.08481	9.48909	-0.404282
16891843	SP140	hsa-miR-205-3p(2)\hsa-miR-455-5p(3)	0.229804	0.00510725	6.8103	7.72669	-0.916394
17050988	SPAM1	hsa-miR-205-3p(5)	0.319772	0.0484923	4.41204	4.62915	-0.217104
16729035	SPCS2	hsa-miR-132-3p(6)\hsa-miR-141-3p(6)\hsa-miR-205-3p(5)\hsa-miR-34c-5p(7)	0.382154	0.0437509	8.44869	8.85498	-0.406282
16864518	SPIB	hsa-miR-205-3p(4)\hsa-miR-455-5p(2)	0.192964	0.000511029	6.83538	7.50061	-0.665225
16780069	SPRY2	hsa-miR-132-3p(6)\hsa-miR-205-3p(3)\hsa-miR-34c-5p(2)\hsa-miR-455-5p(4)	0.20605	0.0261289	7.57296	8.31064	-0.737685
16930768	SREBF2	hsa-miR-132-3p(7)\hsa-miR-205-3p(6)\hsa-miR-34c-5p(3)\hsa-miR-455-5p(3)	0.318135	0.0267773	8.27747	8.63575	-0.358284
16705507	SRGN	hsa-miR-132-3p(3)\hsa-miR-205-3p(3)\hsa-miR-34c-5p(2)	0.188054	0.000717631	10.6139	11.6473	-1.03335
17110071	SRPX	hsa-miR-141-3p(3)\hsa-miR-34c-5p(2)	0.274253	0.0165609	7.09566	8.99825	-1.90259
16684222	SRSF4	hsa-miR-205-3p(3)\hsa-miR-34c-5p(2)	0.378634	0.0426159	8.91156	9.19069	-0.27913
16896650	SRSF7	hsa-miR-132-3p(3)\hsa-miR-141-3p(7)\hsa-miR-205-3p(5)\hsa-miR-455-5p(9)	0.174784	0.00131379	9.50813	10.3235	-0.81534
16749336	SSPN	hsa-miR-132-3p(2)\hsa-miR-141-3p(3)\hsa-miR-205-3p(4)\hsa-miR-34c-5p(2)\hsa-miR-455-5p(2)	0.375507	0.0435629	6.09245	6.40579	-0.313333
17081447	ST3GAL1	hsa-miR-132-3p(6)\hsa-miR-141-3p(2)\hsa-miR-205-3p(7)\hsa-miR-34c-5p(7)\hsa-miR-455-5p(6)	0.270479	0.0494601	7.80437	8.7262	-0.921838
16733288	ST3GAL4	hsa-miR-34c-5p(2)	0.301721	0.0316676	6.62069	7.07311	-0.452417
16949403	ST6GAL1	hsa-miR-205-3p(2)\hsa-miR-34c-5p(4)\hsa-miR-455-5p(2)	0.18694	0.00414384	7.381	7.96595	-0.584949
16712277	ST8SIA6	hsa-miR-205-3p(2)	0.261873	0.012915	4.33261	4.90313	-0.570518
16967286	STAP1	hsa-miR-205-3p(5)	0.182541	0.00559104	5.76928	7.86727	-2.09799
16845096	STAT5B	hsa-miR-132-3p(3)\hsa-miR-141-3p(8)\hsa-miR-205-3p(7)\hsa-miR-34c-5p(4)\hsa-miR-455-5p(6)	0.202724	0.00369928	8.45147	8.8954	-0.443938
17059567	STEAP4	hsa-miR-132-3p(4)\hsa-miR-205-3p(5)\hsa-miR-34c-5p(3)\hsa-miR-455-5p(4)	0.287664	0.024523	7.51757	9.81296	-2.2954
17002777	STK10	hsa-miR-132-3p(3)\hsa-miR-141-3p(4)\hsa-miR-205-3p(6)\hsa-miR-34c-5p(5)\hsa-miR-455-5p(3)	0.298193	0.0439792	8.57454	9.10431	-0.52977
16739588	STX5	hsa-miR-132-3p(3)\hsa-miR-205-3p(2)\hsa-miR-34c-5p(7)	0.348499	0.0322673	8.39097	8.71345	-0.322489
16884050	SULT1C4	hsa-miR-34c-5p(3)	0.244743	0.00884194	5.73456	7.22491	-1.49035
16935142	SUN2	hsa-miR-34c-5p(2)\hsa-miR-455-5p(2)	0.32041	0.0261452	8.23886	8.8092	-0.570338
17097072	SVEP1	hsa-miR-132-3p(4)\hsa-miR-205-3p(2)\hsa-miR-34c-5p(3)\hsa-miR-455-5p(2)	0.19234	0.00320533	6.36372	9.08626	-2.72254
16742963	SYTL2	hsa-miR-132-3p(4)\hsa-miR-141-3p(2)\hsa-miR-205-3p(4)\hsa-miR-34c-5p(4)\hsa-miR-455-5p(4)	0.366781	0.0387685	6.74522	7.29603	-0.550802
17112623	SYTL4	hsa-miR-132-3p(6)\hsa-miR-141-3p(6)\hsa-miR-205-3p(2)\hsa-miR-34c-5p(3)\hsa-miR-455-5p(2)	0.268547	0.0140442	6.24152	6.66206	-0.420536
17068134	TACC1	hsa-miR-132-3p(7)\hsa-miR-141-3p(5)\hsa-miR-205-3p(6)\hsa-miR-34c-5p(3)\hsa-miR-455-5p(4)	0.318589	0.0244499	7.41908	10.0408	-2.62172
16731654	TAGLN	hsa-miR-205-3p(2)\hsa-miR-34c-5p(6)	0.265763	0.0139465	7.64754	8.94408	-1.29655
16686784	TAL1	hsa-miR-132-3p(5)\hsa-miR-205-3p(5)\hsa-miR-34c-5p(8)\hsa-miR-455-5p(5)	0.319356	0.022731	5.28731	5.55147	-0.26416
16886883	TANK	hsa-miR-205-3p(3)	0.176392	0.00598259	8.1632	8.65234	-0.489145
17017979	TAP1	hsa-miR-205-3p(4)\hsa-miR-34c-5p(2)	0.17579	0.000461269	9.21685	9.6868	-0.469945
17017947	TAP2	hsa-miR-132-3p(4)\hsa-miR-141-3p(2)\hsa-miR-205-3p(4)\hsa-miR-34c-5p(2)\hsa-miR-455-5p(2)	0.254069	0.0118904	8.15853	8.49998	-0.341448
16901161	TBC1D8	hsa-miR-132-3p(6)\hsa-miR-141-3p(2)\hsa-miR-205-3p(4)\hsa-miR-34c-5p(3)	0.265602	0.0118693	6.66178	7.32007	-0.658289
16980096	TBC1D9	hsa-miR-132-3p(8)\hsa-miR-141-3p(7)\hsa-miR-205-3p(6)\hsa-miR-455-5p(2)	0.290043	0.0291816	7.59284	8.73424	-1.14141
17021323	TBX18	hsa-miR-132-3p(4)\hsa-miR-141-3p(8)\hsa-miR-205-3p(5)\hsa-miR-34c-5p(2)\hsa-miR-455-5p(8)	0.254155	0.0281518	6.00046	7.52569	-1.52524
16836753	TBX4	hsa-miR-132-3p(2)\hsa-miR-141-3p(3)\hsa-miR-205-3p(3)\hsa-miR-34c-5p(3)	0.34247	0.0297247	5.58309	5.90029	-0.317205
16795943	TC2N	hsa-miR-132-3p(9)\hsa-miR-141-3p(4)\hsa-miR-205-3p(4)\hsa-miR-34c-5p(4)\hsa-miR-455-5p(2)	0.231823	0.0110709	9.83642	10.5457	-0.709275
17077222	TCEA1	hsa-miR-132-3p(4)\hsa-miR-205-3p(4)\hsa-miR-34c-5p(3)\hsa-miR-455-5p(2)	0.33554	0.0406802	7.58441	7.72444	-0.140026
17105699	TCEAL7	hsa-miR-205-3p(4)\hsa-miR-34c-5p(2)\hsa-miR-455-5p(2)	0.21559	0.00404102	6.02419	6.46187	-0.437679
16991078	TCOF1	hsa-miR-132-3p(4)\hsa-miR-205-3p(2)\hsa-miR-34c-5p(6)\hsa-miR-455-5p(3)	0.31999	0.0250543	7.55085	7.6934	-0.142547
16789960	TEP1	hsa-miR-205-3p(5)\hsa-miR-34c-5p(4)\hsa-miR-455-5p(2)	0.321371	0.0246814	8.36385	8.55211	-0.18826
17115492	TEX28	hsa-miR-205-3p(2)	0.338134	0.0314242	6.02206	6.22461	-0.202552
16776583	TEX29	hsa-miR-132-3p(6)\hsa-miR-205-3p(3)\hsa-miR-34c-5p(2)	0.236807	0.00630311	5.46995	5.97061	-0.500659
17019077	TFEB	hsa-miR-141-3p(2)\hsa-miR-34c-5p(8)\hsa-miR-455-5p(2)	0.279912	0.0155527	6.27709	6.61096	-0.333866
16906308	TFPI	hsa-miR-141-3p(3)\hsa-miR-205-3p(7)\hsa-miR-34c-5p(4)\hsa-miR-455-5p(2)	0.182595	0.00760912	6.51256	7.73218	-1.21962
16940012	TGM4	hsa-miR-132-3p(2)\hsa-miR-205-3p(6)\hsa-miR-34c-5p(2)\hsa-miR-455-5p(2)	0.352422	0.0442721	6.27251	6.43358	-0.161064
16799315	THBS1	hsa-miR-132-3p(5)\hsa-miR-141-3p(6)\hsa-miR-205-3p(3)\hsa-miR-34c-5p(4)\hsa-miR-455-5p(3)	0.343756	0.0321965	9.22251	11.544	-2.32151
16661497	THEMIS2	hsa-miR-205-3p(3)\hsa-miR-34c-5p(2)	0.24849	0.0122398	8.56704	9.3387	-0.771652
16867409	TICAM1	hsa-miR-141-3p(3)	0.222857	0.0115855	7.04199	7.48368	-0.441682
16944199	TIGIT	hsa-miR-132-3p(2)\hsa-miR-141-3p(2)\hsa-miR-205-3p(6)\hsa-miR-455-5p(4)	0.161117	0.00787342	5.76808	6.70516	-0.937079
16791197	TINF2	hsa-miR-141-3p(2)\hsa-miR-205-3p(3)\hsa-miR-34c-5p(2)\hsa-miR-455-5p(3)	0.252487	0.0181764	9.198	9.43299	-0.23499
16947287	TIPARP	hsa-miR-132-3p(3)\hsa-miR-205-3p(3)\hsa-miR-34c-5p(3)\hsa-miR-455-5p(2)	0.312722	0.0216771	8.4492	9.29291	-0.843714
16849355	TMC6	hsa-miR-132-3p(3)\hsa-miR-34c-5p(2)	0.356269	0.0368944	7.79709	8.15015	-0.353053
16689664	TMED5	hsa-miR-132-3p(6)\hsa-miR-141-3p(7)\hsa-miR-205-3p(6)\hsa-miR-34c-5p(4)\hsa-miR-455-5p(6)	0.260314	0.0134678	8.68942	9.12525	-0.435832
17052767	TMEM139	hsa-miR-132-3p(2)\hsa-miR-141-3p(3)\hsa-miR-34c-5p(2)	0.252594	0.0121946	5.73479	6.09698	-0.362189
17051943	TMEM140	hsa-miR-205-3p(3)\hsa-miR-34c-5p(4)\hsa-miR-455-5p(5)	0.220717	0.0382313	7.36555	8.48148	-1.11593
16980716	TMEM154	hsa-miR-132-3p(3)\hsa-miR-141-3p(4)\hsa-miR-205-3p(4)\hsa-miR-34c-5p(2)\hsa-miR-455-5p(3)	0.299083	0.0269104	7.17712	7.96963	-0.792509
16975234	TMEM156	hsa-miR-132-3p(2)\hsa-miR-141-3p(3)\hsa-miR-205-3p(2)\hsa-miR-34c-5p(2)\hsa-miR-455-5p(3)	0.252755	0.046119	6.15265	7.29582	-1.14316
17079005	TMEM55A	hsa-miR-132-3p(3)\hsa-miR-141-3p(5)\hsa-miR-205-3p(2)\hsa-miR-34c-5p(9)	0.255168	0.0111871	7.48995	8.21545	-0.725497
16924349	TMPRSS15	hsa-miR-132-3p(3)\hsa-miR-141-3p(4)\hsa-miR-205-3p(3)\hsa-miR-34c-5p(5)	0.289968	0.0201909	4.47888	4.79695	-0.318074
17101543	TMSB4X	hsa-miR-205-3p(5)\hsa-miR-34c-5p(3)	0.205993	0.0065826	9.20995	9.89123	-0.681275
17026267	TNF	hsa-miR-34c-5p(2)	0.22894	0.0401156	6.49092	7.23206	-0.741138
17075448	TNFRSF10D	hsa-miR-132-3p(3)\hsa-miR-141-3p(6)\hsa-miR-205-3p(4)\hsa-miR-34c-5p(5)\hsa-miR-455-5p(7)	0.21589	0.0197466	6.83034	7.94407	-1.11373
16841829	TNFRSF13B	hsa-miR-34c-5p(2)\hsa-miR-455-5p(2)	0.223483	0.00591927	6.82106	7.28203	-0.460965
16935512	TNFRSF13C	hsa-miR-455-5p(4)	0.186659	0.00180598	7.17756	8.29923	-1.12167
16659238	TNFRSF1B	hsa-miR-205-3p(4)\hsa-miR-34c-5p(3)\hsa-miR-455-5p(2)	0.254734	0.0426166	8.01633	9.10775	-1.09143
16674330	TOR3A	hsa-miR-34c-5p(3)	0.209099	0.0124796	7.23699	7.6807	-0.443709
17091726	TOR4A	hsa-miR-205-3p(2)\hsa-miR-34c-5p(3)	0.393876	0.049426	6.8376	7.01514	-0.177546
16778715	TPT1	hsa-miR-132-3p(2)\hsa-miR-141-3p(2)	0.258563	0.0367079	9.42765	10.0309	-0.60322
17097941	TRAF1	hsa-miR-132-3p(3)\hsa-miR-141-3p(3)\hsa-miR-205-3p(4)\hsa-miR-34c-5p(5)\hsa-miR-455-5p(2)	0.340445	0.0394296	6.57818	7.30075	-0.722575
17005515	TRIM38	hsa-miR-132-3p(2)\hsa-miR-205-3p(6)	0.177991	0.000628139	9.09361	9.82063	-0.727021
17030233	TRIM40	hsa-miR-205-3p(3)	0.341511	0.0329054	6.77356	7.01424	-0.240684
16749639	TSPAN11	hsa-miR-132-3p(2)\hsa-miR-141-3p(3)\hsa-miR-205-3p(3)\hsa-miR-34c-5p(7)\hsa-miR-455-5p(5)	0.222328	0.00639874	7.18221	7.41919	-0.236979
16720916	TSSC4	hsa-miR-34c-5p(6)	0.362956	0.0380962	7.13265	7.28492	-0.152269
16998937	TSSK1B	hsa-miR-205-3p(2)\hsa-miR-34c-5p(2)	0.275193	0.0131699	4.92088	5.37916	-0.458286
16777078	TUBA3C	hsa-miR-34c-5p(5)	0.244958	0.0101187	6.64747	7.08761	-0.440139
16908711	TUBA4A	hsa-miR-132-3p(3)\hsa-miR-455-5p(3)	0.252964	0.00891379	7.42658	7.80214	-0.375557
17015143	TUBB2A	hsa-miR-132-3p(3)\hsa-miR-34c-5p(2)	0.24772	0.029224	4.61388	6.29859	-1.68471
16867756	TUBB4A	hsa-miR-34c-5p(2)	0.2802	0.0350735	4.92045	5.5431	-0.622655
16823938	TXNDC11	hsa-miR-205-3p(2)	0.352241	0.0364189	9.31495	9.66942	-0.354469
16669796	TXNIP	hsa-miR-141-3p(5)\hsa-miR-34c-5p(5)	0.334596	0.0273331	11.0036	11.6568	-0.653169
16970001	UGT8	hsa-miR-205-3p(4)\hsa-miR-34c-5p(2)	0.209812	0.00630024	5.68589	6.58149	-0.895601
17013650	ULBP2	hsa-miR-132-3p(2)\hsa-miR-34c-5p(7)	0.384439	0.0471685	6.24763	6.62011	-0.372478
16699209	USH2A	hsa-miR-132-3p(6)\hsa-miR-141-3p(7)\hsa-miR-205-3p(7)\hsa-miR-34c-5p(4)\hsa-miR-455-5p(4)	0.222883	0.0170428	5.74852	6.05933	-0.310807
16710896	UTF1	hsa-miR-132-3p(2)	0.353632	0.0400983	6.96012	7.09009	-0.129967
16729188	UVRAG	hsa-miR-132-3p(2)\hsa-miR-141-3p(5)\hsa-miR-205-3p(2)\hsa-miR-34c-5p(4)	0.171005	0.000475055	9.28152	9.8136	-0.532088
16882285	VAMP5	hsa-miR-34c-5p(2)	0.218547	0.00806636	8.24675	8.96689	-0.72014
17060824	VGF	hsa-miR-141-3p(2)	0.285264	0.0145614	6.11694	6.4148	-0.297865
16702767	VIM	hsa-miR-205-3p(2)\hsa-miR-34c-5p(3)	0.267949	0.0476371	10.1048	11.022	-0.917179
16726652	VPS51	hsa-miR-34c-5p(4)	0.356837	0.0346453	7.44337	7.59753	-0.15416
16732807	VWA5A	hsa-miR-132-3p(4)\hsa-miR-141-3p(2)\hsa-miR-205-3p(2)\hsa-miR-34c-5p(7)\hsa-miR-455-5p(3)	0.21016	0.00286245	6.64575	7.41717	-0.77142
16788973	WDR20	hsa-miR-132-3p(6)\hsa-miR-141-3p(5)\hsa-miR-205-3p(5)\hsa-miR-34c-5p(4)\hsa-miR-455-5p(2)	0.276644	0.0130878	7.27886	7.54183	-0.262972
16767081	WIF1	hsa-miR-132-3p(4)\hsa-miR-205-3p(5)\hsa-miR-34c-5p(3)\hsa-miR-455-5p(2)	0.173108	0.00101239	4.50915	4.82347	-0.314321
16933535	XBP1	hsa-miR-132-3p(4)\hsa-miR-205-3p(2)\hsa-miR-34c-5p(10)	0.26317	0.0227309	8.92754	9.83408	-0.906538
16912447	XKR7	hsa-miR-141-3p(6)\hsa-miR-205-3p(2)\hsa-miR-34c-5p(4)	0.274323	0.0126394	5.57348	5.74555	-0.172064
16661527	XKR8	hsa-miR-205-3p(4)	0.271742	0.0250984	6.98418	7.19815	-0.213962
16825266	XPO6	hsa-miR-205-3p(2)\hsa-miR-34c-5p(4)\hsa-miR-455-5p(3)	0.358604	0.0376881	10.6063	10.9039	-0.297604
16761423	YBX3	hsa-miR-132-3p(7)\hsa-miR-205-3p(7)	0.250122	0.022668	7.97663	9.61437	-1.63774
16781860	YME1L1	hsa-miR-205-3p(4)\hsa-miR-34c-5p(3)\hsa-miR-455-5p(2)	0.348481	0.0492274	7.17798	8.15847	-0.980492
16836528	YPEL2	hsa-miR-132-3p(7)\hsa-miR-141-3p(5)\hsa-miR-205-3p(7)\hsa-miR-34c-5p(5)\hsa-miR-455-5p(4)	0.222001	0.033744	7.61729	8.25561	-0.638317
16825638	YPEL3	hsa-miR-455-5p(2)	0.387926	0.0491045	8.65836	8.97393	-0.315562
16878662	YPEL5	hsa-miR-132-3p(4)\hsa-miR-141-3p(11)\hsa-miR-205-3p(5)\hsa-miR-34c-5p(3)\hsa-miR-455-5p(3)	0.247671	0.0479768	7.51895	8.14347	-0.624523
16929347	YWHAH	hsa-miR-132-3p(7)\hsa-miR-141-3p(4)\hsa-miR-205-3p(3)\hsa-miR-34c-5p(4)	0.327131	0.0282086	7.67701	8.04125	-0.364238
16682047	ZBTB17	hsa-miR-132-3p(7)	0.34299	0.0305534	7.17786	7.29749	-0.11963
16957636	ZBTB20	hsa-miR-132-3p(6)\hsa-miR-141-3p(6)\hsa-miR-205-3p(4)\hsa-miR-34c-5p(4)\hsa-miR-455-5p(3)	0.247883	0.010512	9.09231	9.61627	-0.523963
16674008	ZBTB37	hsa-miR-205-3p(2)	0.263789	0.0121318	7.90289	8.26543	-0.362541
17094005	ZBTB5	hsa-miR-132-3p(7)\hsa-miR-141-3p(3)\hsa-miR-205-3p(5)\hsa-miR-34c-5p(5)\hsa-miR-455-5p(6)	0.356719	0.035023	6.34064	6.49318	-0.152534
16662113	ZBTB8B	hsa-miR-132-3p(4)\hsa-miR-141-3p(5)\hsa-miR-205-3p(2)\hsa-miR-34c-5p(2)	0.323279	0.0331728	6.05331	6.27614	-0.222823
16889958	ZDBF2	hsa-miR-141-3p(3)\hsa-miR-205-3p(5)\hsa-miR-34c-5p(4)\hsa-miR-455-5p(3)	0.262568	0.0147179	6.69229	7.78859	-1.0963
17014064	ZDHHC14	hsa-miR-132-3p(4)\hsa-miR-141-3p(5)\hsa-miR-205-3p(4)\hsa-miR-34c-5p(4)\hsa-miR-455-5p(2)	0.247968	0.0077039	7.53377	7.98609	-0.452322
16952746	ZDHHC3	hsa-miR-132-3p(5)\hsa-miR-141-3p(5)\hsa-miR-205-3p(4)\hsa-miR-34c-5p(6)	0.319616	0.0329146	7.73322	7.91961	-0.18639
16861997	ZFP36	hsa-miR-34c-5p(8)\hsa-miR-455-5p(2)	0.261396	0.0188009	10.7798	12.5732	-1.79344
16789309	ZFYVE21	hsa-miR-141-3p(3)\hsa-miR-34c-5p(2)	0.335776	0.037628	7.42085	7.57706	-0.156203
16708061	ZFYVE27	hsa-miR-132-3p(2)\hsa-miR-205-3p(2)\hsa-miR-34c-5p(4)	0.342466	0.0330471	8.1297	8.34011	-0.210414
16721535	ZNF215	hsa-miR-132-3p(2)\hsa-miR-205-3p(3)\hsa-miR-34c-5p(3)\hsa-miR-455-5p(2)	0.263723	0.023561	5.73606	6.81538	-1.07931
16862895	ZNF222	hsa-miR-205-3p(2)	0.358404	0.0400281	3.8721	4.24401	-0.371905
16744684	ZNF259	hsa-miR-34c-5p(2)	0.224838	0.00442478	7.93606	8.1549	-0.218841
17107969	ZNF275	hsa-miR-141-3p(5)\hsa-miR-205-3p(6)\hsa-miR-34c-5p(6)\hsa-miR-455-5p(3)	0.270007	0.0143424	7.94337	8.39358	-0.450207
16697686	ZNF281	hsa-miR-132-3p(2)\hsa-miR-141-3p(3)\hsa-miR-205-3p(4)\hsa-miR-34c-5p(8)	0.319699	0.033785	8.36739	8.89029	-0.522901
16866303	ZNF324B	hsa-miR-205-3p(2)\hsa-miR-34c-5p(5)	0.212155	0.00461003	6.65649	6.93345	-0.276954
16951508	ZNF385D	hsa-miR-141-3p(6)\hsa-miR-205-3p(5)\hsa-miR-34c-5p(2)	0.263825	0.0300086	4.43708	5.33937	-0.902282
16858527	ZNF491	hsa-miR-132-3p(4)\hsa-miR-141-3p(5)\hsa-miR-455-5p(2)	0.371663	0.0490811	6.53091	6.68957	-0.158662
17049702	ZNHIT1	hsa-miR-132-3p(2)\hsa-miR-34c-5p(5)	0.318606	0.0230176	8.33493	8.63708	-0.302145
Putative targets of the miRNAs downregulated in T vesus N
ID	gene	miRs targeting (number of sofwares prediction)	FDR	p-value T-test	median T	median N	log2 fold (T\N)
16974146	ABLIM2	hsa-miR-145-5p(6)\hsa-miR-451a(2)\hsa-miR-486-5p(2)\hsa-miR-630(2)	0.378327	0.0477586	7.17916	6.77	0.409157
16757112	ACAD10	hsa-miR-145-5p(2)\hsa-miR-486-5p(3)\hsa-miR-630(2)	0.290163	0.0160939	7.21006	6.99657	0.213482
16853996	AFG3L2	hsa-miR-145-5p(5)\hsa-miR-451a(2)\hsa-miR-486-5p(7)\hsa-miR-630(2)	0.352533	0.0370021	8.30816	7.94392	0.364239
16923417	AGPAT3	hsa-miR-145-5p(5)\hsa-miR-486-5p(2)\hsa-miR-630(2)	0.387964	0.0473336	8.67587	8.38225	0.293621
16790614	AJUBA	hsa-miR-145-5p(5)\hsa-miR-486-5p(2)\hsa-miR-630(5)	0.175247	0.00227354	7.66062	6.83142	0.829192
17092153	AK3	hsa-miR-145-5p(6)	0.384822	0.0497157	10.3801	10.0175	0.362595
17063100	AKR1B1	hsa-miR-145-5p(7)\hsa-miR-451a(5)\hsa-miR-630(5)	0.390893	0.0480301	9.01397	8.59384	0.420137
16832147	ALDH3A2	hsa-miR-145-5p(3)\hsa-miR-451a(2)\hsa-miR-486-5p(2)\hsa-miR-630(3)	0.375741	0.0467925	8.83447	7.99226	0.842207
16999379	ALDH7A1	hsa-miR-145-5p(4)\hsa-miR-486-5p(5)\hsa-miR-630(3)	0.254131	0.0375894	8.10881	7.34671	0.762095
16907353	ALS2	hsa-miR-145-5p(8)\hsa-miR-486-5p(3)\hsa-miR-630(5)	0.253092	0.0210436	7.71586	7.37039	0.345467
16714618	ANK3	hsa-miR-145-5p(5)\hsa-miR-486-5p(2)\hsa-miR-630(8)	0.216244	0.0031967	9.05495	8.02581	1.02914
16839976	ANKFY1	hsa-miR-145-5p(7)\hsa-miR-451a(2)\hsa-miR-486-5p(3)\hsa-miR-630(3)	0.328772	0.031161	9.39457	9.01236	0.382215
17055480	ANKMY2	hsa-miR-145-5p(3)\hsa-miR-451a(3)\hsa-miR-486-5p(7)\hsa-miR-630(5)	0.349209	0.0444082	8.30275	7.7464	0.556352
16733883	ANO9	hsa-miR-145-5p(3)\hsa-miR-486-5p(2)	0.348768	0.0413568	9.01659	8.48954	0.52704
16868797	AP1M2	hsa-miR-486-5p(2)	0.223841	0.0253765	7.37073	6.2047	1.16602
17049692	AP1S1	hsa-miR-145-5p(2)	0.272831	0.0167789	7.03393	6.72665	0.307284
16833345	AP2B1	hsa-miR-145-5p(7)\hsa-miR-486-5p(2)\hsa-miR-630(2)	0.21858	0.00594026	10.6194	10.2746	0.344761
17008404	APOBEC2	hsa-miR-145-5p(4)	0.244302	0.0112639	8.79298	7.47253	1.32045
16924551	APP	hsa-miR-145-5p(2)\hsa-miR-630(3)	0.30344	0.0195182	11.5576	10.7174	0.840151
16847398	APPBP2	hsa-miR-145-5p(10)\hsa-miR-451a(3)\hsa-miR-486-5p(4)	0.318829	0.0486316	9.01978	8.68221	0.337564
17093147	APTX	hsa-miR-145-5p(4)\hsa-miR-486-5p(2)\hsa-miR-630(4)	0.320424	0.0229217	7.81348	7.48529	0.328194
16730429	ARHGAP42	hsa-miR-630(2)	0.177672	0.00386803	10.3474	8.56711	1.78032
16769110	ARL1	hsa-miR-145-5p(3)\hsa-miR-451a(2)\hsa-miR-486-5p(6)\hsa-miR-630(4)	0.319114	0.0239629	8.57135	8.26732	0.304026
16849913	ARL16	hsa-miR-630(2)	0.248297	0.0128284	8.41811	7.88668	0.531426
16824470	ARL6IP1	hsa-miR-145-5p(3)\hsa-miR-486-5p(6)\hsa-miR-630(2)	0.243863	0.0228826	12.08	11.3476	0.732442
16678680	ARV1	hsa-miR-145-5p(2)	0.261242	0.0233245	8.42434	7.90168	0.522666
16720049	ATHL1	hsa-miR-145-5p(3)\hsa-miR-486-5p(2)	0.36529	0.0400922	9.50466	8.65051	0.854146
16945582	ATP2C1	hsa-miR-145-5p(5)\hsa-miR-451a(2)\hsa-miR-486-5p(4)	0.34382	0.0308131	9.25082	8.682	0.568817
16872580	ATP5SL	hsa-miR-486-5p(3)	0.301402	0.0222509	7.77658	7.39187	0.384712
17102668	ATP6AP2	hsa-miR-145-5p(2)\hsa-miR-630(3)	0.312715	0.0300123	9.77619	9.30904	0.467151
16834302	ATP6V0A1	hsa-miR-145-5p(2)\hsa-miR-451a(3)\hsa-miR-486-5p(2)	0.350539	0.0353476	9.54274	9.31252	0.230219
16663792	ATP6V0B	hsa-miR-145-5p(4)\hsa-miR-486-5p(3)	0.328761	0.0261197	8.49934	8.12871	0.370628
16827366	ATP6V0D1	hsa-miR-145-5p(3)	0.387863	0.0478052	9.87214	9.40368	0.468458
16944096	ATP6V1A	hsa-miR-145-5p(2)\hsa-miR-451a(2)\hsa-miR-486-5p(5)\hsa-miR-630(3)	0.174794	0.00133691	8.87323	8.16325	0.709982
17071584	ATP6V1C1	hsa-miR-145-5p(3)\hsa-miR-486-5p(4)\hsa-miR-630(4)	0.176202	0.00228061	8.82772	8.39974	0.42798
16686695	ATPAF1	hsa-miR-145-5p(2)\hsa-miR-486-5p(6)\hsa-miR-630(2)	0.283362	0.0226807	8.24827	8.0378	0.210474
16661533	ATPIF1	hsa-miR-145-5p(3)\hsa-miR-451a(2)\hsa-miR-486-5p(3)	0.269732	0.0185464	7.65674	7.09643	0.560303
16709553	ATRNL1	hsa-miR-145-5p(5)\hsa-miR-451a(2)\hsa-miR-486-5p(7)\hsa-miR-630(8)	0.180539	3.46012e-05	9.41171	6.01235	3.39936
17046781	AUTS2	hsa-miR-145-5p(8)\hsa-miR-451a(2)\hsa-miR-630(4)	0.222313	0.00409929	8.69261	7.71535	0.977264
17079918	AZIN1	hsa-miR-145-5p(2)\hsa-miR-486-5p(3)\hsa-miR-630(5)	0.172186	0.000848082	9.44117	8.90242	0.53875
16838750	BAIAP2	hsa-miR-145-5p(5)\hsa-miR-486-5p(2)	0.240568	0.0089273	8.8002	7.67512	1.12508
16802771	BBS4	hsa-miR-145-5p(2)\hsa-miR-630(7)	0.175563	0.00100559	8.46572	7.70204	0.763679
16897946	BCL11A	hsa-miR-145-5p(4)\hsa-miR-486-5p(4)\hsa-miR-630(9)	0.337603	0.030229	9.88925	9.26726	0.621991
16796727	BEGAIN	hsa-miR-630(2)	0.387855	0.0488332	6.44481	6.06461	0.380192
16936230	BRD1	hsa-miR-145-5p(2)\hsa-miR-486-5p(4)\hsa-miR-630(3)	0.263791	0.0463826	8.34325	7.82411	0.519141
16911463	BTBD3	hsa-miR-145-5p(4)\hsa-miR-486-5p(6)\hsa-miR-630(4)	0.34442	0.0310762	8.57353	7.76568	0.807853
16788014	C14orf132	hsa-miR-145-5p(2)\hsa-miR-486-5p(3)	0.258935	0.0123724	6.99762	6.29793	0.699694
16793585	C14orf39	hsa-miR-145-5p(2)	0.318018	0.0301211	6.06921	4.55495	1.51426
16799170	C15orf41	hsa-miR-145-5p(2)	0.298895	0.018684	9.70002	9.12096	0.579062
16859319	C19orf44	hsa-miR-145-5p(2)\hsa-miR-486-5p(3)\hsa-miR-630(3)	0.21875	0.00332196	7.04848	6.54374	0.504738
16872496	C19orf54	hsa-miR-145-5p(2)\hsa-miR-486-5p(3)\hsa-miR-630(3)	0.310162	0.0204106	7.8424	7.21358	0.628819
16858007	C19orf82	hsa-miR-145-5p(5)\hsa-miR-486-5p(2)	0.230221	0.0104306	8.14141	7.21365	0.927755
16685427	C1orf109	hsa-miR-145-5p(2)\hsa-miR-486-5p(3)\hsa-miR-630(2)	0.268168	0.0459999	6.97749	6.6313	0.346195
16675174	C1orf27	hsa-miR-145-5p(4)\hsa-miR-486-5p(2)\hsa-miR-630(5)	0.328028	0.0288284	8.84416	8.60273	0.241426
16883380	C2orf15	hsa-miR-451a(2)	0.268415	0.0138119	6.12717	5.37577	0.751394
16960740	C3orf33	hsa-miR-486-5p(7)\hsa-miR-630(3)	0.329204	0.0325921	5.16442	4.87583	0.288588
16954003	C3orf62	hsa-miR-486-5p(5)	0.280879	0.0169065	7.54495	6.96267	0.58228
17007048	C4A	hsa-miR-145-5p(2)	0.193186	0.000549842	10.734	9.17229	1.5617
17041030	C4B	hsa-miR-145-5p(2)	0.178336	0.000694401	10.7888	9.22794	1.56084
16999974	C5orf15	hsa-miR-145-5p(7)\hsa-miR-630(2)	0.18307	0.00135675	9.32298	8.88411	0.43887
16989369	C5orf24	hsa-miR-145-5p(3)\hsa-miR-451a(2)\hsa-miR-486-5p(2)\hsa-miR-630(3)	0.273042	0.0133036	8.40554	8.1555	0.250043
16984336	C5orf51	hsa-miR-451a(4)\hsa-miR-486-5p(4)\hsa-miR-630(7)	0.23937	0.0223332	8.83278	8.07077	0.76201
17002396	C5orf54	hsa-miR-630(2)	0.162625	0.00130106	6.65279	5.09991	1.55287
17079338	C8orf37	hsa-miR-486-5p(4)\hsa-miR-630(3)	0.2102	0.00463252	8.09873	7.17783	0.920901
17100597	C9orf37	hsa-miR-486-5p(5)	0.274072	0.0125953	7.53966	7.07968	0.459982
16718840	CACUL1	hsa-miR-145-5p(7)\hsa-miR-451a(3)\hsa-miR-486-5p(6)\hsa-miR-630(3)	0.197142	0.0135868	9.2533	8.71273	0.540569
16702068	CALML3	hsa-miR-145-5p(6)\hsa-miR-486-5p(2)	0.289452	0.0190986	11.0054	9.74841	1.25702
16858774	CALR	hsa-miR-145-5p(2)	0.172605	0.00048557	12.2822	11.8596	0.422604
16839853	CAMKK1	hsa-miR-145-5p(6)\hsa-miR-486-5p(2)\hsa-miR-630(2)	0.350387	0.0352293	6.67303	6.22386	0.449166
17099769	CAMSAP1	hsa-miR-145-5p(2)\hsa-miR-451a(2)\hsa-miR-486-5p(2)\hsa-miR-630(2)	0.287163	0.0152155	9.10986	8.48342	0.626438
16938061	CAPN7	hsa-miR-486-5p(7)\hsa-miR-630(4)	0.263833	0.0288953	10.292	9.79181	0.500176
16791393	CBLN3	hsa-miR-145-5p(3)\hsa-miR-486-5p(3)	0.21135	0.00388425	8.51132	7.95625	0.55507
16926111	CBS	hsa-miR-145-5p(3)\hsa-miR-630(2)	0.163339	0.000122591	8.16465	7.13692	1.02773
16778611	CCDC122	hsa-miR-145-5p(3)\hsa-miR-486-5p(3)\hsa-miR-630(2)	0.331543	0.0470546	7.60838	6.61885	0.989528
16903991	CCDC148	hsa-miR-145-5p(3)\hsa-miR-630(3)	0.371027	0.0404142	6.16217	5.37395	0.788214
16663242	CCDC30	hsa-miR-145-5p(3)\hsa-miR-486-5p(3)\hsa-miR-630(2)	0.193463	0.00246002	7.03312	6.53559	0.497538
16737123	CCDC73	hsa-miR-145-5p(2)\hsa-miR-486-5p(2)	0.222792	0.00504522	3.64268	3.49733	0.145352
16873534	CCDC8	hsa-miR-145-5p(2)\hsa-miR-486-5p(2)\hsa-miR-630(2)	0.230052	0.00663213	8.14127	7.45072	0.690548
16857842	CCL25	hsa-miR-145-5p(6)\hsa-miR-630(2)	0.263866	0.0358639	12.376	10.6786	1.69737
17043328	CCZ1	hsa-miR-145-5p(5)	0.223815	0.0184376	7.52668	7.16404	0.362648
17083357	CD274	hsa-miR-145-5p(4)\hsa-miR-451a(2)\hsa-miR-486-5p(3)\hsa-miR-630(3)	0.327969	0.0347549	9.29005	7.50469	1.78535
16740094	CDC42BPG	hsa-miR-145-5p(4)\hsa-miR-630(2)	0.252597	0.00973945	7.52071	7.09819	0.422516
16820486	CDH1	hsa-miR-145-5p(3)\hsa-miR-486-5p(2)\hsa-miR-630(3)	0.340064	0.0289551	11.046	9.87043	1.17561
16854437	CDH2	hsa-miR-145-5p(8)\hsa-miR-630(9)	0.356896	0.0355372	8.46652	6.9564	1.51012
16823570	CDIP1	hsa-miR-145-5p(3)\hsa-miR-451a(2)\hsa-miR-486-5p(6)\hsa-miR-630(2)	0.350026	0.0331071	8.08827	7.75728	0.330983
16771940	CDK2AP1	hsa-miR-451a(2)	0.224492	0.00446391	8.52592	8.17628	0.349644
17000040	CDKL3	hsa-miR-145-5p(2)\hsa-miR-486-5p(3)	0.29461	0.0216674	5.56071	5.22333	0.337378
17101896	CDKL5	hsa-miR-145-5p(2)\hsa-miR-486-5p(2)\hsa-miR-630(2)	0.280919	0.0181089	8.07076	7.40359	0.667175
16968468	CDS1	hsa-miR-145-5p(5)\hsa-miR-486-5p(2)\hsa-miR-630(2)	0.192147	0.0017744	8.53679	7.02874	1.50805
16998007	CETN3	hsa-miR-145-5p(2)\hsa-miR-451a(2)\hsa-miR-486-5p(2)\hsa-miR-630(3)	0.221199	0.0226001	7.34184	6.26408	1.07776
16734163	CHID1	hsa-miR-145-5p(2)\hsa-miR-451a(2)\hsa-miR-486-5p(3)\hsa-miR-630(2)	0.229225	0.00595765	8.70666	8.1395	0.567154
16737715	CHRM4	hsa-miR-486-5p(2)	0.173299	0.00200046	9.4601	7.13762	2.32248
16666775	CLCA1	hsa-miR-145-5p(2)	0.384212	0.0458032	3.76059	3.71373	0.0468569
17103717	CLCN5	hsa-miR-145-5p(9)\hsa-miR-486-5p(6)\hsa-miR-630(2)	0.248046	0.0136837	7.30701	6.86703	0.439976
17048167	CLDN12	hsa-miR-145-5p(4)\hsa-miR-451a(2)\hsa-miR-630(2)	0.18273	0.00127669	6.64499	6.17661	0.468381
16761221	CLEC2A	hsa-miR-630(6)	0.378207	0.0428174	4.46855	4.3118	0.156754
16897667	CLHC1	hsa-miR-145-5p(2)\hsa-miR-451a(2)\hsa-miR-630(4)	0.229936	0.00934073	7.31953	6.74602	0.573507
17002240	CLINT1	hsa-miR-145-5p(7)\hsa-miR-451a(3)\hsa-miR-486-5p(2)\hsa-miR-630(2)	0.265874	0.0118671	10.3377	9.94935	0.388346
16681477	CLSTN1	hsa-miR-145-5p(4)\hsa-miR-630(4)	0.221061	0.00475692	9.87612	9.35741	0.518719
16836564	CLTC	hsa-miR-145-5p(6)\hsa-miR-486-5p(3)\hsa-miR-630(8)	0.217982	0.00324684	10.7397	10.2712	0.468507
16894127	CMPK2	hsa-miR-145-5p(8)\hsa-miR-486-5p(2)\hsa-miR-630(3)	0.36279	0.039653	7.2476	6.75248	0.495125
16986632	CMYA5	hsa-miR-451a(2)	0.256219	0.0307085	7.91494	7.00972	0.905222
17025046	CNKSR3	hsa-miR-145-5p(2)\hsa-miR-486-5p(2)	0.283107	0.0143773	8.01099	7.23589	0.775101
17052973	CNTNAP2	hsa-miR-145-5p(6)\hsa-miR-451a(2)\hsa-miR-486-5p(6)\hsa-miR-630(2)	0.348605	0.0404641	7.43479	5.76543	1.66937
17094389	CNTNAP3	hsa-miR-145-5p(5)\hsa-miR-451a(2)\hsa-miR-486-5p(2)\hsa-miR-630(5)	0.192801	0.000537171	9.2522	8.26555	0.986656
17085290	CNTNAP3B	hsa-miR-145-5p(5)\hsa-miR-451a(2)\hsa-miR-486-5p(2)\hsa-miR-630(6)	0.298689	0.0216739	8.06562	7.35267	0.712953
17061592	COG5	hsa-miR-145-5p(3)	0.289634	0.0181914	10.1239	9.76072	0.363212
16827645	COG8	hsa-miR-145-5p(4)	0.239675	0.00634976	9.10705	8.54434	0.562719
16685201	COL8A2	hsa-miR-145-5p(2)\hsa-miR-486-5p(3)\hsa-miR-630(2)	0.189266	0.0022593	7.95228	7.11105	0.841233
17054302	COX19	hsa-miR-145-5p(5)\hsa-miR-451a(2)\hsa-miR-630(3)	0.342285	0.030033	6.83385	6.47953	0.354324
16694701	CRABP2	hsa-miR-486-5p(2)\hsa-miR-630(3)	0.342332	0.0456919	8.20478	7.03924	1.16554
17047918	CROT	hsa-miR-145-5p(3)	0.192718	0.000537297	8.81555	7.70871	1.10684
16859856	CRTC1	hsa-miR-145-5p(8)\hsa-miR-486-5p(6)\hsa-miR-630(3)	0.263785	0.0453692	8.94158	8.45424	0.487339
16911698	CSRP2BP	hsa-miR-145-5p(4)\hsa-miR-630(3)	0.363031	0.0385655	7.84372	7.51818	0.325535
16829738	CTNS	hsa-miR-451a(3)\hsa-miR-486-5p(5)	0.375888	0.0410497	7.62196	7.4474	0.174563
17049729	CUX1	hsa-miR-145-5p(3)\hsa-miR-451a(4)\hsa-miR-486-5p(5)	0.218054	0.00346723	9.22684	8.73682	0.490026
16820592	CYB5B	hsa-miR-145-5p(2)\hsa-miR-451a(3)\hsa-miR-486-5p(3)\hsa-miR-630(7)	0.290643	0.0176616	9.77141	9.38271	0.388697
16896561	CYP1B1	hsa-miR-451a(2)\hsa-miR-486-5p(2)\hsa-miR-630(3)	0.31269	0.0212014	9.53836	8.50736	1.031
17041090	CYP21A2	hsa-miR-630(2)	0.284446	0.014583	7.97932	7.37502	0.604304
16898911	CYP26B1	hsa-miR-145-5p(4)\hsa-miR-451a(3)\hsa-miR-486-5p(2)\hsa-miR-630(4)	0.185858	0.00130658	8.59776	7.22918	1.36858
16784760	DACT1	hsa-miR-145-5p(2)\hsa-miR-486-5p(5)	0.318728	0.0417024	7.30505	6.25276	1.05228
16845817	DCAKD	hsa-miR-145-5p(2)\hsa-miR-486-5p(3)\hsa-miR-630(5)	0.322026	0.0279501	9.83981	9.24743	0.592379
17099309	DDX31	hsa-miR-145-5p(8)\hsa-miR-486-5p(4)\hsa-miR-630(3)	0.355024	0.038952	8.16131	7.76589	0.395428
17098222	DENND1A	hsa-miR-145-5p(2)\hsa-miR-486-5p(2)\hsa-miR-630(2)	0.376876	0.0451615	8.7303	8.5911	0.139196
16769058	DEPDC4	hsa-miR-630(2)	0.2232	0.00464682	3.97578	3.76839	0.207385
16812997	DET1	hsa-miR-145-5p(2)\hsa-miR-630(6)	0.244484	0.00964343	8.91527	8.39974	0.515533
16860208	DHTKD1	hsa-miR-145-5p(6)\hsa-miR-486-5p(2)\hsa-miR-630(2)	0.263715	0.0237417	5.86993	5.29108	0.57885
16719393	DHX32	hsa-miR-145-5p(3)	0.321998	0.0367686	8.54733	8.02522	0.522102
16913689	DHX35	hsa-miR-486-5p(2)	0.298293	0.0183274	8.28571	7.74286	0.542857
17083117	DMRT2	hsa-miR-145-5p(3)\hsa-miR-486-5p(4)\hsa-miR-630(2)	0.362172	0.0376998	9.40488	8.28414	1.12074
17084020	DMRTA1	hsa-miR-145-5p(2)\hsa-miR-630(2)	0.386657	0.048041	7.53207	6.85433	0.677733
16677977	DNAH14	hsa-miR-486-5p(5)\hsa-miR-630(2)	0.284386	0.0144762	6.30495	5.59091	0.714039
17084448	DNAI1	hsa-miR-145-5p(2)\hsa-miR-630(5)	0.358723	0.0428479	5.99773	5.63979	0.357939
16659650	DNAJC16	hsa-miR-145-5p(2)\hsa-miR-486-5p(4)\hsa-miR-630(7)	0.283927	0.0143437	7.97086	7.77522	0.19564
16961919	DNAJC19	hsa-miR-145-5p(2)\hsa-miR-486-5p(6)\hsa-miR-630(2)	0.248453	0.0326119	8.27406	7.66886	0.605198
16983927	DNAJC21	hsa-miR-145-5p(5)\hsa-miR-451a(2)\hsa-miR-486-5p(9)\hsa-miR-630(5)	0.270589	0.0141685	8.95927	8.54629	0.412978
16935178	DNAL4	hsa-miR-145-5p(2)\hsa-miR-630(2)	0.289567	0.0256908	7.11632	6.88445	0.231873
16869350	DNASE2	hsa-miR-630(2)	0.193174	0.00235345	8.84097	8.05371	0.787264
16807080	DPH6	hsa-miR-145-5p(4)\hsa-miR-486-5p(4)\hsa-miR-630(2)	0.20608	0.00237817	8.49941	7.58481	0.914596
16851768	DSG2	hsa-miR-145-5p(2)\hsa-miR-630(7)	0.277577	0.0141725	9.27378	8.50348	0.770301
17004612	DSP	hsa-miR-451a(2)	0.184866	0.00377922	11.6572	10.0661	1.59111
16895387	DTNB	hsa-miR-145-5p(2)\hsa-miR-486-5p(2)	0.248344	0.00774195	8.50158	7.97724	0.524339
16800536	DUOX1	hsa-miR-145-5p(2)\hsa-miR-630(2)	0.175047	0.000888187	8.73793	6.556	2.18194
16808609	DUOXA1	hsa-miR-145-5p(5)\hsa-miR-486-5p(3)	0.193602	0.00219041	8.26125	6.96301	1.29823
16899062	DUSP11	hsa-miR-486-5p(4)\hsa-miR-630(5)	0.215857	0.00727852	9.28428	8.79201	0.492269
16887601	DYNC1I2	hsa-miR-630(2)	0.259242	0.00960907	8.36517	7.99902	0.366144
17111725	EDA2R	hsa-miR-145-5p(4)\hsa-miR-486-5p(2)\hsa-miR-630(2)	0.24287	0.0249281	8.15167	7.10177	1.0499
16971272	EDNRA	hsa-miR-486-5p(3)\hsa-miR-630(2)	0.363299	0.0377925	10.3306	9.14275	1.18785
16780859	EFNB2	hsa-miR-145-5p(2)\hsa-miR-486-5p(4)\hsa-miR-630(3)	0.358168	0.0361871	8.87657	7.84558	1.03098
17017536	EHMT2	hsa-miR-630(2)	0.386505	0.0469606	8.26279	8.03101	0.231779
17054950	EIF2AK1	hsa-miR-145-5p(8)\hsa-miR-630(3)	0.268607	0.0192647	9.65781	9.16537	0.492442
16799357	EIF2AK4	hsa-miR-145-5p(4)	0.318723	0.0253296	8.96831	8.57997	0.38834
16786548	EIF2B2	hsa-miR-486-5p(2)\hsa-miR-630(4)	0.261898	0.0100049	8.34436	8.09648	0.247873
17042946	EIF3B	hsa-miR-145-5p(3)\hsa-miR-486-5p(7)	0.384632	0.0472716	8.43494	8.22192	0.213014
16978995	ELOVL6	hsa-miR-145-5p(7)\hsa-miR-486-5p(3)\hsa-miR-630(7)	0.300962	0.0265342	7.42683	6.85327	0.573553
16682631	EMC1	hsa-miR-145-5p(2)\hsa-miR-486-5p(3)\hsa-miR-630(3)	0.233083	0.00769109	8.06788	7.78073	0.287145
16864553	EMC10	hsa-miR-145-5p(5)\hsa-miR-630(2)	0.300339	0.0274742	8.62688	8.30688	0.32
16853418	ENOSF1	hsa-miR-145-5p(2)\hsa-miR-486-5p(4)\hsa-miR-630(4)	0.243903	0.012114	9.70665	9.38477	0.321883
16969766	ENPEP	hsa-miR-145-5p(3)\hsa-miR-630(3)	0.304405	0.023057	8.9442	7.83688	1.10733
17063948	EPHA1	hsa-miR-486-5p(2)	0.204363	0.00317016	9.53521	7.8462	1.68901
16835909	EPN3	hsa-miR-145-5p(6)\hsa-miR-486-5p(4)\hsa-miR-630(2)	0.244119	0.0459254	7.87131	7.21549	0.655822
16869984	EPS15L1	hsa-miR-145-5p(2)	0.203953	0.00236106	9.63043	9.37953	0.250894
16998368	ERAP1	hsa-miR-145-5p(5)\hsa-miR-451a(4)	0.326762	0.02755	9.92448	9.52603	0.398452
16873268	ERCC2	hsa-miR-451a(4)	0.222275	0.00474886	8.30581	7.96197	0.343843
16686233	ERI3	hsa-miR-486-5p(2)\hsa-miR-630(2)	0.318458	0.0267821	7.57262	7.47041	0.102207
16996146	ESM1	hsa-miR-451a(3)\hsa-miR-486-5p(3)\hsa-miR-630(2)	0.248047	0.00794827	7.17386	6.09138	1.08247
17070949	ESRP1	hsa-miR-145-5p(2)\hsa-miR-630(4)	0.239498	0.00958191	8.3567	7.23104	1.12566
16827574	ESRP2	hsa-miR-145-5p(2)\hsa-miR-630(3)	0.312642	0.0212704	8.12054	7.37201	0.748529
16899413	EVA1A	hsa-miR-145-5p(3)\hsa-miR-486-5p(2)	0.163117	0.000322953	7.04374	5.99229	1.05145
16849098	EXOC7	hsa-miR-145-5p(2)\hsa-miR-486-5p(2)\hsa-miR-630(2)	0.323316	0.0312579	8.36915	8.2641	0.105053
16681625	EXOSC10	hsa-miR-145-5p(2)\hsa-miR-486-5p(2)	0.253104	0.026017	10.2928	10.0454	0.247414
16914478	EYA2	hsa-miR-145-5p(2)\hsa-miR-630(2)	0.272907	0.0137174	9.61721	8.74491	0.872303
16992814	FAF2	hsa-miR-145-5p(2)\hsa-miR-486-5p(5)\hsa-miR-630(3)	0.378439	0.0425083	9.44592	9.13505	0.310873
16814847	FAHD1	hsa-miR-145-5p(6)\hsa-miR-486-5p(8)	0.371401	0.0420905	8.06675	7.44802	0.618729
17086921	FAM120A	hsa-miR-145-5p(4)\hsa-miR-486-5p(2)\hsa-miR-630(2)	0.323684	0.0245454	9.59925	9.2665	0.332747
16803894	FAM154B	hsa-miR-145-5p(2)\hsa-miR-486-5p(3)\hsa-miR-630(2)	0.37278	0.0486842	6.15657	5.489	0.66757
16971443	FAM160A1	hsa-miR-145-5p(4)\hsa-miR-486-5p(2)\hsa-miR-630(5)	0.24816	0.00855325	8.38055	7.60388	0.776668
16674440	FAM163A	hsa-miR-145-5p(2)\hsa-miR-486-5p(2)\hsa-miR-630(3)	0.185555	0.00229144	9.75913	8.29168	1.46745
17105837	FAM199X	hsa-miR-145-5p(3)\hsa-miR-486-5p(2)\hsa-miR-630(8)	0.318762	0.0219655	8.30204	7.7087	0.593347
17087992	FAM206A	hsa-miR-630(3)	0.224492	0.00543062	8.29528	7.63864	0.65664
16972119	FAM218A	hsa-miR-145-5p(5)\hsa-miR-630(6)	0.270166	0.0187338	7.67222	7.09453	0.577685
16709799	FAM45A	hsa-miR-145-5p(5)\hsa-miR-451a(2)\hsa-miR-486-5p(2)	0.247518	0.00732631	6.5071	6.10193	0.405172
16785582	FAM71D	hsa-miR-486-5p(2)	0.349263	0.0363589	4.16897	3.98245	0.18652
17009760	FAM83B	hsa-miR-145-5p(2)\hsa-miR-630(4)	0.208328	0.00339744	9.00184	7.45052	1.55132
16994244	FASTKD3	hsa-miR-630(4)	0.374277	0.0485955	7.80872	7.22592	0.582803
16822507	FBXL16	hsa-miR-145-5p(2)\hsa-miR-486-5p(2)	0.358041	0.0404353	6.75859	6.4499	0.308693
16681735	FBXO2	hsa-miR-145-5p(5)\hsa-miR-630(2)	0.372392	0.0427376	7.35718	6.93016	0.427017
16803269	FBXO22	hsa-miR-145-5p(3)\hsa-miR-451a(3)\hsa-miR-486-5p(4)\hsa-miR-630(3)	0.374617	0.0478803	9.62188	9.13084	0.491035
16682161	FBXO42	hsa-miR-630(2)	0.328842	0.0274552	8.88725	8.69341	0.193841
17002753	FBXW11	hsa-miR-145-5p(2)\hsa-miR-630(3)	0.24627	0.035652	8.27923	8.16523	0.114003
16672435	FCER1A	hsa-miR-630(4)	0.255215	0.00911398	8.12316	6.74524	1.37792
16802408	FEM1B	hsa-miR-145-5p(2)\hsa-miR-486-5p(2)\hsa-miR-630(2)	0.312341	0.0266484	9.02223	8.79931	0.222923
16917061	FERMT1	hsa-miR-486-5p(2)	0.207165	0.00269627	8.60403	7.31355	1.29048
17087836	FKTN	hsa-miR-145-5p(4)\hsa-miR-486-5p(5)\hsa-miR-630(7)	0.32102	0.0477879	7.99182	7.54205	0.449774
16677324	FLVCR1	hsa-miR-145-5p(7)\hsa-miR-486-5p(4)\hsa-miR-630(8)	0.258503	0.0142511	8.46982	7.82356	0.646262
16667258	FNBP1L	hsa-miR-145-5p(2)\hsa-miR-451a(2)\hsa-miR-486-5p(3)\hsa-miR-630(2)	0.342704	0.039139	8.85772	8.11401	0.743712
17087374	FOXE1	hsa-miR-145-5p(8)\hsa-miR-486-5p(3)\hsa-miR-630(3)	0.327585	0.0460131	8.47623	7.52156	0.954667
16832499	FOXN1	hsa-miR-630(2)	0.181727	0.000107072	9.77884	7.91815	1.86068
17004194	FOXQ1	hsa-miR-486-5p(3)	0.241318	0.00821268	7.48921	6.4621	1.02711
16968122	FRAS1	hsa-miR-145-5p(3)\hsa-miR-486-5p(4)\hsa-miR-630(4)	0.277434	0.0132919	9.16058	7.23675	1.92383
16999943	FSTL4	hsa-miR-145-5p(2)\hsa-miR-486-5p(4)\hsa-miR-630(7)	0.260141	0.00974315	7.5633	6.06763	1.49567
16713309	FZD8	hsa-miR-451a(5)\hsa-miR-486-5p(2)	0.327542	0.0278481	8.64051	7.50412	1.13639
16838509	GAA	hsa-miR-145-5p(2)\hsa-miR-486-5p(2)	0.253411	0.00867973	8.5265	8.02944	0.497063
16866650	GAMT	hsa-miR-486-5p(2)	0.223638	0.00418585	9.63833	8.86255	0.775778
17002078	GEMIN5	hsa-miR-145-5p(5)\hsa-miR-451a(2)\hsa-miR-630(7)	0.382099	0.0485381	8.39625	8.12667	0.269582
17042805	GET4	hsa-miR-486-5p(2)	0.274379	0.0134498	7.65001	7.25837	0.391636
16929782	GGA1	hsa-miR-145-5p(4)\hsa-miR-486-5p(2)\hsa-miR-630(2)	0.183624	0.000645603	7.71802	7.00213	0.715893
16825057	GGA2	hsa-miR-145-5p(4)\hsa-miR-451a(2)\hsa-miR-486-5p(4)\hsa-miR-630(5)	0.369729	0.0499876	10.0525	9.42134	0.631122
17056358	GGCT	hsa-miR-145-5p(2)\hsa-miR-486-5p(4)\hsa-miR-630(2)	0.228333	0.00977399	7.24309	6.71788	0.525207
16819678	GINS3	hsa-miR-145-5p(6)\hsa-miR-451a(2)\hsa-miR-486-5p(2)\hsa-miR-630(3)	0.291337	0.0163001	8.03133	7.45211	0.579227
16885153	GLI2	hsa-miR-145-5p(4)\hsa-miR-486-5p(5)	0.21581	0.003112	8.72263	7.60034	1.12229
17015033	GMDS	hsa-miR-486-5p(3)	0.270986	0.0125384	8.55328	8.1213	0.431985
17048437	GNGT1	hsa-miR-630(2)	0.341163	0.0398431	4.14063	3.62189	0.518733
17001040	GNPDA1	hsa-miR-145-5p(2)\hsa-miR-486-5p(2)\hsa-miR-630(2)	0.266397	0.0148183	7.25812	6.64758	0.610541
16975578	GNPDA2	hsa-miR-145-5p(8)\hsa-miR-486-5p(2)\hsa-miR-630(5)	0.270352	0.0168476	7.8022	7.27256	0.529644
17095423	GOLM1	hsa-miR-145-5p(6)\hsa-miR-451a(2)\hsa-miR-486-5p(3)\hsa-miR-630(4)	0.174899	0.000726685	9.43208	8.22443	1.20765
16994960	GOLPH3	hsa-miR-486-5p(8)	0.189099	0.00161659	11.0216	10.5265	0.49509
16717359	GOT1	hsa-miR-486-5p(2)\hsa-miR-630(3)	0.379112	0.0448069	9.69603	8.92143	0.774595
17114272	GPC4	hsa-miR-145-5p(2)\hsa-miR-486-5p(4)\hsa-miR-630(5)	0.178102	0.000408364	10.1793	8.06396	2.11537
16785540	GPHN	hsa-miR-145-5p(9)	0.277365	0.0230081	8.56582	7.70831	0.857514
17090161	GPR107	hsa-miR-145-5p(2)\hsa-miR-451a(2)\hsa-miR-486-5p(3)\hsa-miR-630(2)	0.218934	0.00659203	9.17855	8.97755	0.200998
17109020	GPR143	hsa-miR-630(2)	0.240206	0.0115048	7.70298	6.8181	0.884878
16893246	GPR35	hsa-miR-145-5p(2)\hsa-miR-486-5p(2)	0.302058	0.0251097	7.5286	7.21898	0.309617
16819539	GPR56	hsa-miR-145-5p(3)\hsa-miR-486-5p(3)	0.270468	0.0187763	9.52458	8.7948	0.729778
17021831	GPR63	hsa-miR-145-5p(2)\hsa-miR-486-5p(4)	0.291895	0.0175429	6.31434	5.56266	0.751678
17109545	GPR64	hsa-miR-145-5p(2)\hsa-miR-451a(2)\hsa-miR-486-5p(4)\hsa-miR-630(2)	0.280765	0.0163458	8.5327	7.3788	1.15389
16838988	GPS1	hsa-miR-145-5p(2)\hsa-miR-486-5p(2)\hsa-miR-630(2)	0.335502	0.0359122	9.13603	8.85983	0.276201
17071497	GRHL2	hsa-miR-145-5p(4)\hsa-miR-486-5p(8)	0.298611	0.0189091	8.1273	7.17652	0.95078
16767170	GRIP1	hsa-miR-145-5p(4)\hsa-miR-486-5p(6)\hsa-miR-630(2)	0.285362	0.0146149	6.62217	6.04346	0.578709
16781219	GRTP1	hsa-miR-145-5p(4)\hsa-miR-486-5p(2)	0.220478	0.00407151	7.77649	7.03977	0.736713
16722570	GTF2H1	hsa-miR-486-5p(2)\hsa-miR-630(2)	0.322142	0.0434623	9.22859	9.0313	0.197289
16758650	GTF2H3	hsa-miR-145-5p(3)\hsa-miR-451a(2)\hsa-miR-486-5p(3)	0.235825	0.00573119	8.26111	7.93772	0.323383
17006479	GTF2H4	hsa-miR-145-5p(2)\hsa-miR-486-5p(2)\hsa-miR-630(2)	0.199795	0.00460456	7.81213	7.48206	0.330067
17047176	GTF2I	hsa-miR-145-5p(3)\hsa-miR-486-5p(2)	0.372353	0.0474489	9.87578	9.55344	0.322348
17047138	GTF2IRD1	hsa-miR-630(2)	0.254727	0.017159	8.42438	7.48558	0.938792
17058672	GTF2IRD2	hsa-miR-145-5p(2)\hsa-miR-486-5p(5)\hsa-miR-630(2)	0.218226	0.00572864	9.07548	8.76247	0.313015
17090646	GTF3C4	hsa-miR-145-5p(3)\hsa-miR-630(2)	0.196672	0.0134935	8.95205	8.36085	0.5912
16763246	GXYLT1	hsa-miR-145-5p(8)\hsa-miR-486-5p(7)\hsa-miR-630(8)	0.278006	0.0357283	8.86779	8.04976	0.818023
17105821	H2BFM	hsa-miR-486-5p(2)	0.178524	0.00169808	5.04365	4.63839	0.405263
16737751	HARBI1	hsa-miR-630(2)	0.359158	0.0383171	6.4993	6.34001	0.159295
16910020	HDAC4	hsa-miR-145-5p(8)\hsa-miR-451a(5)\hsa-miR-486-5p(5)\hsa-miR-630(3)	0.220957	0.0101833	8.53556	7.71818	0.817388
16812738	HDGFRP3	hsa-miR-145-5p(3)\hsa-miR-451a(4)\hsa-miR-486-5p(2)\hsa-miR-630(2)	0.203795	0.00243802	9.99466	9.45448	0.54018
17016379	HIST1H2BC	hsa-miR-145-5p(5)\hsa-miR-630(2)	0.38126	0.0436233	7.21813	6.36153	0.8566
16692603	HIST2H2BF	hsa-miR-145-5p(6)\hsa-miR-486-5p(2)	0.302009	0.0198254	6.73579	5.59498	1.14081
16814779	HN1L	hsa-miR-145-5p(6)\hsa-miR-486-5p(2)	0.321152	0.0293595	8.56338	8.05766	0.50572
16812685	HOMER2	hsa-miR-145-5p(5)\hsa-miR-451a(2)\hsa-miR-486-5p(3)	0.209431	0.00291846	7.63174	6.95196	0.679786
16870506	HOMER3	hsa-miR-145-5p(2)	0.292665	0.017326	7.55306	7.00675	0.546306
16736473	HPS5	hsa-miR-145-5p(2)\hsa-miR-630(2)	0.207781	0.00253915	8.79268	8.33071	0.461975
16977537	HPSE	hsa-miR-145-5p(2)\hsa-miR-486-5p(4)\hsa-miR-630(4)	0.3046	0.0293045	7.30228	6.25502	1.04726
16874097	HSD17B14	hsa-miR-486-5p(2)	0.258829	0.00923636	7.21796	6.44562	0.772346
16989146	HSPA4	hsa-miR-486-5p(2)\hsa-miR-630(4)	0.348259	0.0468295	8.89153	8.54702	0.344508
16970536	HSPA4L	hsa-miR-486-5p(4)\hsa-miR-630(2)	0.217364	0.00358483	9.28788	8.15405	1.13383
17115229	IDH3G	hsa-miR-145-5p(4)\hsa-miR-486-5p(2)	0.342398	0.0376022	9.59837	9.19989	0.398479
16666509	IFI44	hsa-miR-145-5p(3)\hsa-miR-486-5p(2)	0.390212	0.0489623	9.72583	8.69488	1.03095
16762413	IFLTD1	hsa-miR-145-5p(2)\hsa-miR-486-5p(3)	0.350479	0.0346594	3.27055	3.00203	0.268522
16822762	IFT140	hsa-miR-145-5p(4)\hsa-miR-486-5p(2)\hsa-miR-630(3)	0.318599	0.0248477	7.33708	7.15848	0.178599
17084097	IFT74	hsa-miR-630(5)	0.298484	0.0194005	7.87808	7.53655	0.341529
16810743	IGDCC3	hsa-miR-145-5p(6)\hsa-miR-486-5p(3)\hsa-miR-630(2)	0.247719	0.00967191	8.01589	7.19236	0.82353
16805495	IGF1R	hsa-miR-145-5p(10)\hsa-miR-451a(4)\hsa-miR-486-5p(4)\hsa-miR-630(8)	0.210215	0.0043024	9.40295	8.73056	0.672385
16890675	IGFBP2	hsa-miR-145-5p(2)\hsa-miR-486-5p(7)	0.222016	0.00520585	8.50814	7.30409	1.20405
16957715	IGSF11	hsa-miR-145-5p(3)\hsa-miR-486-5p(3)\hsa-miR-630(2)	0.301441	0.0190123	6.7124	6.04646	0.665932
16691414	IGSF3	hsa-miR-145-5p(4)\hsa-miR-451a(2)\hsa-miR-486-5p(7)\hsa-miR-630(5)	0.171785	0.000243757	9.18692	7.51275	1.67418
16768941	IKBIP	hsa-miR-145-5p(5)\hsa-miR-486-5p(5)	0.225928	0.014814	7.91774	7.40621	0.511534
16719159	IKZF5	hsa-miR-145-5p(5)\hsa-miR-630(3)	0.388995	0.049506	9.09849	8.89713	0.201359
17024118	IL20RA	hsa-miR-451a(3)\hsa-miR-486-5p(7)\hsa-miR-630(6)	0.243544	0.00709737	7.34902	5.81545	1.53357
16909777	IQCA1	hsa-miR-486-5p(3)\hsa-miR-630(2)	0.263936	0.0111674	7.99543	7.09395	0.901485
17043015	IQCE	hsa-miR-145-5p(4)\hsa-miR-486-5p(6)	0.321122	0.0331779	7.65533	7.37755	0.277779
16802281	IQCH	hsa-miR-145-5p(2)\hsa-miR-486-5p(2)\hsa-miR-630(3)	0.182832	0.0196046	5.66913	5.42406	0.245075
16700673	IRF2BP2	hsa-miR-145-5p(2)\hsa-miR-451a(2)\hsa-miR-486-5p(2)\hsa-miR-630(5)	0.386001	0.0456376	10.3505	9.66801	0.68249
16984689	ITGA2	hsa-miR-145-5p(6)\hsa-miR-451a(2)\hsa-miR-486-5p(2)\hsa-miR-630(5)	0.277158	0.0230127	9.4317	8.20451	1.22719
16888512	ITGAV	hsa-miR-145-5p(2)\hsa-miR-486-5p(4)\hsa-miR-630(8)	0.290566	0.0162713	10.0207	9.45977	0.560913
17108959	KAL1	hsa-miR-145-5p(3)\hsa-miR-451a(2)\hsa-miR-486-5p(5)\hsa-miR-630(5)	0.248319	0.0137356	9.572	8.21474	1.35726
16882895	KCNIP3	hsa-miR-145-5p(2)\hsa-miR-486-5p(2)	0.352092	0.0431859	8.41359	7.45248	0.961107
16854397	KCTD1	hsa-miR-145-5p(4)\hsa-miR-486-5p(2)	0.324071	0.0348427	9.30576	8.37015	0.935611
16663665	KDM4A	hsa-miR-145-5p(7)\hsa-miR-486-5p(4)\hsa-miR-630(2)	0.366605	0.03808	8.9989	8.56494	0.433958
16857282	KDM4B	hsa-miR-145-5p(2)\hsa-miR-486-5p(2)\hsa-miR-630(2)	0.231509	0.00857873	9.04381	8.30398	0.739823
16730296	KDM4D	hsa-miR-145-5p(6)\hsa-miR-630(2)	0.175526	0.00257342	6.62636	5.84721	0.779153
16685099	KIAA0319L	hsa-miR-145-5p(5)\hsa-miR-486-5p(3)\hsa-miR-630(4)	0.168789	0.000172454	8.53976	8.3389	0.200856
17003034	KIAA1191	hsa-miR-486-5p(5)\hsa-miR-630(2)	0.207573	0.0042639	8.67693	8.35602	0.320911
17063394	KIAA1549	hsa-miR-145-5p(3)\hsa-miR-451a(2)\hsa-miR-486-5p(6)\hsa-miR-630(7)	0.295932	0.0205431	9.12721	7.69594	1.43127
16935905	KIAA1644	hsa-miR-145-5p(4)\hsa-miR-486-5p(2)\hsa-miR-630(4)	0.357266	0.0481666	7.1176	6.59191	0.525691
16880442	KIAA1841	hsa-miR-145-5p(3)\hsa-miR-486-5p(2)\hsa-miR-630(4)	0.320871	0.0248636	7.36702	7.12529	0.241735
16999817	KIF3A	hsa-miR-145-5p(7)\hsa-miR-486-5p(5)\hsa-miR-630(6)	0.312797	0.0497286	8.09602	7.55274	0.543288
17051504	KLHDC10	hsa-miR-145-5p(7)\hsa-miR-451a(4)\hsa-miR-486-5p(5)\hsa-miR-630(2)	0.264222	0.0106258	9.33958	9.07106	0.268518
16728506	KRTAP5-8	hsa-miR-145-5p(5)	0.281187	0.0163287	8.46694	6.41373	2.05321
16784412	KTN1	hsa-miR-145-5p(2)\hsa-miR-630(3)	0.372695	0.0419635	9.23024	9.01792	0.212311
16774427	LACC1	hsa-miR-145-5p(3)\hsa-miR-630(4)	0.314793	0.0218089	7.9144	7.26283	0.651572
16697893	LAD1	hsa-miR-486-5p(3)	0.329015	0.0260025	7.62593	7.41023	0.215699
16776856	LAMP1	hsa-miR-145-5p(2)\hsa-miR-486-5p(2)\hsa-miR-630(2)	0.269823	0.0279807	9.99224	9.62182	0.370424
17113725	LAMP2	hsa-miR-145-5p(7)\hsa-miR-451a(2)\hsa-miR-630(5)	0.340962	0.0385855	10.0098	9.18459	0.825247
16911382	LAMP5	hsa-miR-145-5p(7)\hsa-miR-630(6)	0.244129	0.00722317	7.98141	6.45674	1.52467
17001197	LARS	hsa-miR-145-5p(2)\hsa-miR-451a(2)\hsa-miR-486-5p(2)\hsa-miR-630(6)	0.178041	0.00164687	9.81261	9.25246	0.560146
16962632	LEPREL1	hsa-miR-145-5p(5)\hsa-miR-630(4)	0.307127	0.0196242	8.25618	6.93836	1.31782
17075329	LGI3	hsa-miR-145-5p(4)\hsa-miR-486-5p(7)\hsa-miR-630(3)	0.188771	0.00163207	7.55794	7.26519	0.292748
17047045	LIMK1	hsa-miR-145-5p(4)\hsa-miR-630(2)	0.385517	0.0451745	7.57741	7.32417	0.253242
17064854	LMBR1	hsa-miR-145-5p(5)\hsa-miR-451a(3)\hsa-miR-486-5p(3)\hsa-miR-630(6)	0.350536	0.0349166	9.90064	9.57628	0.324363
16956080	LMOD3	hsa-miR-145-5p(6)\hsa-miR-486-5p(6)\hsa-miR-630(2)	0.292722	0.016332	5.15556	5.02121	0.134347
16987565	LNPEP	hsa-miR-486-5p(5)	0.343783	0.0315751	10.7744	10.4976	0.276826
16978296	LOC285556	hsa-miR-145-5p(4)\hsa-miR-486-5p(2)\hsa-miR-630(5)	0.299289	0.0236063	7.11754	6.55981	0.557724
16967202	LPHN3	hsa-miR-145-5p(3)\hsa-miR-451a(6)\hsa-miR-486-5p(3)\hsa-miR-630(4)	0.196698	0.00228832	8.30695	6.7859	1.52105
16877225	LPIN1	hsa-miR-145-5p(3)\hsa-miR-451a(6)\hsa-miR-486-5p(3)\hsa-miR-630(3)	0.328116	0.0268637	8.32469	7.72405	0.600638
16766822	LRIG3	hsa-miR-145-5p(2)\hsa-miR-630(6)	0.356733	0.0342246	9.7975	8.89487	0.902627
16973832	LRPAP1	hsa-miR-145-5p(4)\hsa-miR-630(2)	0.27292	0.0439265	7.97638	7.69602	0.280362
16897056	LRPPRC	hsa-miR-145-5p(5)\hsa-miR-486-5p(4)\hsa-miR-630(2)	0.243408	0.00709777	9.629	9.19848	0.430514
17009676	LRRC1	hsa-miR-486-5p(2)\hsa-miR-630(6)	0.215441	0.00318545	9.47725	8.46527	1.01197
16710740	LRRC27	hsa-miR-145-5p(6)\hsa-miR-486-5p(5)\hsa-miR-630(3)	0.178462	0.00260452	7.29904	6.84085	0.458191
16686611	LRRC41	hsa-miR-145-5p(2)\hsa-miR-486-5p(2)	0.175311	0.012673	9.56611	9.20735	0.358761
16680891	LRRC47	hsa-miR-451a(5)\hsa-miR-486-5p(3)\hsa-miR-630(2)	0.228922	0.00529868	8.91508	8.37424	0.540834
16807933	LRRC57	hsa-miR-486-5p(7)\hsa-miR-630(3)	0.382196	0.0439214	8.34385	8.11601	0.227834
16805719	LRRK1	hsa-miR-145-5p(3)\hsa-miR-486-5p(5)\hsa-miR-630(4)	0.323365	0.0292695	8.34788	7.70261	0.64527
17073259	LY6E	hsa-miR-486-5p(2)	0.358458	0.0355671	7.95359	7.39892	0.554668
16886448	LYPD6	hsa-miR-486-5p(7)\hsa-miR-630(8)	0.330347	0.0336591	6.42654	5.72556	0.700972
16681511	LZIC	hsa-miR-145-5p(4)	0.240029	0.0169017	8.68226	8.34819	0.334065
16899378	M1AP	hsa-miR-145-5p(7)\hsa-miR-630(2)	0.263418	0.0173792	7.73914	6.6842	1.05494
16963922	MAEA	hsa-miR-486-5p(2)\hsa-miR-630(2)	0.251182	0.00911683	8.34853	7.99422	0.354307
17115070	MAGEA3	hsa-miR-145-5p(2)\hsa-miR-630(2)	0.224711	0.0190633	7.0646	6.79249	0.272112
16980031	MAML3	hsa-miR-145-5p(5)\hsa-miR-486-5p(6)	0.321266	0.0316805	9.26088	8.68701	0.573874
16913403	MANBAL	hsa-miR-451a(4)	0.271104	0.0465842	9.31378	8.70813	0.605652
16678824	MAP10	hsa-miR-145-5p(2)\hsa-miR-451a(2)\hsa-miR-630(4)	0.312302	0.0346401	5.78141	5.42943	0.351983
16902476	MAP3K2	hsa-miR-145-5p(6)\hsa-miR-486-5p(6)\hsa-miR-630(9)	0.255377	0.0321488	8.74634	8.18863	0.557706
17109680	MAP7D2	hsa-miR-451a(2)\hsa-miR-486-5p(2)	0.224171	0.00544446	7.66083	6.21911	1.44172
16932831	MAPK1	hsa-miR-145-5p(7)\hsa-miR-451a(5)\hsa-miR-486-5p(4)\hsa-miR-630(7)	0.299189	0.0479877	11.2013	11.0164	0.184957
16863243	MARK4	hsa-miR-145-5p(6)\hsa-miR-451a(4)\hsa-miR-486-5p(6)	0.371092	0.0472799	8.36518	8.07033	0.294855
16985688	MARVELD2	hsa-miR-145-5p(3)\hsa-miR-486-5p(3)	0.373561	0.0412081	7.66225	6.66118	1.00108
16985440	MAST4	hsa-miR-145-5p(4)\hsa-miR-451a(3)\hsa-miR-486-5p(3)\hsa-miR-630(3)	0.269915	0.0135006	9.59233	9.10357	0.488761
16998019	MBLAC2	hsa-miR-145-5p(4)\hsa-miR-630(4)	0.318246	0.0238919	7.73796	7.38583	0.352129
16935767	MCAT	hsa-miR-486-5p(3)	0.224829	0.0326018	6.9198	6.29031	0.629489
16689020	MCOLN3	hsa-miR-145-5p(2)\hsa-miR-451a(2)\hsa-miR-630(4)	0.215244	0.00458255	8.87999	7.38311	1.49688
16805345	MCTP2	hsa-miR-145-5p(4)\hsa-miR-486-5p(2)\hsa-miR-630(3)	0.261113	0.0225412	8.98841	8.01135	0.977058
16749382	MED21	hsa-miR-145-5p(5)\hsa-miR-630(3)	0.175619	0.000999093	8.79229	8.5155	0.276793
17099484	MED22	hsa-miR-145-5p(4)\hsa-miR-451a(3)\hsa-miR-486-5p(5)\hsa-miR-630(3)	0.222593	0.00482102	8.14234	7.89953	0.242803
16719272	METTL10	hsa-miR-145-5p(2)\hsa-miR-486-5p(5)\hsa-miR-630(2)	0.260183	0.0233137	8.21644	7.84923	0.367208
16905056	METTL8	hsa-miR-145-5p(4)\hsa-miR-451a(2)\hsa-miR-486-5p(2)\hsa-miR-630(4)	0.327315	0.0292137	7.90075	7.45433	0.446411
16963428	MFI2	hsa-miR-145-5p(2)\hsa-miR-486-5p(2)\hsa-miR-630(2)	0.252655	0.0107564	7.96532	7.36259	0.602728
17073908	MFSD3	hsa-miR-145-5p(2)	0.318156	0.0357014	8.01096	7.52231	0.488651
16757969	MLEC	hsa-miR-145-5p(7)\hsa-miR-451a(2)\hsa-miR-486-5p(2)\hsa-miR-630(3)	0.269957	0.0357249	9.88286	9.50061	0.382252
16834370	MLX	hsa-miR-145-5p(4)\hsa-miR-451a(3)	0.300564	0.0298873	9.60037	9.19777	0.402603
16668817	MOV10	hsa-miR-145-5p(2)	0.19647	0.0107595	9.64179	9.00503	0.63676
16785606	MPP5	hsa-miR-145-5p(8)\hsa-miR-451a(2)\hsa-miR-630(3)	0.232871	0.00564959	8.75126	7.66088	1.09038
16927040	MRPL40	hsa-miR-145-5p(3)	0.290434	0.0175623	6.95614	6.19637	0.759766
16682290	MST1L	hsa-miR-145-5p(5)\hsa-miR-630(2)	0.358162	0.0385708	7.06284	6.75281	0.310024
16810633	MTFMT	hsa-miR-486-5p(2)	0.372476	0.0421246	7.84887	7.5263	0.322574
16712960	MTPAP	hsa-miR-145-5p(3)\hsa-miR-486-5p(4)\hsa-miR-630(7)	0.221253	0.00439816	8.7331	8.4399	0.293206
17052034	MTPN	hsa-miR-145-5p(5)\hsa-miR-486-5p(4)\hsa-miR-630(6)	0.341961	0.0303831	5.12529	4.70753	0.417759
16823334	MTRNR2L4	hsa-miR-486-5p(2)	0.318269	0.0261043	3.23336	3.01308	0.220284
16827833	MTSS1L	hsa-miR-145-5p(3)\hsa-miR-486-5p(3)	0.251711	0.00835873	9.42789	8.3844	1.04349
17015064	MYLK4	hsa-miR-145-5p(8)\hsa-miR-486-5p(6)\hsa-miR-630(5)	0.323201	0.0249954	6.49416	6.03977	0.454381
16994618	MYO10	hsa-miR-145-5p(3)\hsa-miR-486-5p(5)\hsa-miR-630(3)	0.221657	0.0050651	9.35921	7.79927	1.55994
16703340	MYO3A	hsa-miR-451a(2)\hsa-miR-630(3)	0.247629	0.00811144	6.07706	5.28788	0.78918
16855196	MYO5B	hsa-miR-145-5p(2)\hsa-miR-451a(2)\hsa-miR-486-5p(2)\hsa-miR-630(4)	0.318329	0.0229319	8.35281	7.251	1.10181
16826367	N4BP1	hsa-miR-145-5p(2)\hsa-miR-451a(3)\hsa-miR-630(7)	0.192858	0.00174349	8.85842	8.10155	0.756861
16777965	N4BP2L2	hsa-miR-145-5p(3)\hsa-miR-451a(4)\hsa-miR-486-5p(2)\hsa-miR-630(2)	0.318429	0.0423833	9.89839	9.73681	0.16158
16770309	NAA25	hsa-miR-145-5p(7)\hsa-miR-486-5p(3)\hsa-miR-630(5)	0.310487	0.024305	9.04937	8.76803	0.281341
16957568	NAA50	hsa-miR-145-5p(9)\hsa-miR-451a(2)\hsa-miR-630(3)	0.252669	0.0114901	9.9902	9.76899	0.221212
16881246	NAGK	hsa-miR-145-5p(2)	0.323101	0.0277623	9.30288	8.84153	0.461344
16747852	NANOG	hsa-miR-486-5p(4)\hsa-miR-630(2)	0.283135	0.0426438	5.16468	4.59258	0.572097
16692209	NBPF11	hsa-miR-145-5p(3)\hsa-miR-486-5p(5)	0.327064	0.0261959	10.9075	10.445	0.462503
16669573	NBPF9	hsa-miR-145-5p(3)	0.308854	0.0227144	11.5859	11.002	0.583889
17090190	NCS1	hsa-miR-145-5p(4)\hsa-miR-451a(2)\hsa-miR-486-5p(2)\hsa-miR-630(2)	0.290894	0.0169039	8.97243	7.83286	1.13957
16918953	NDRG3	hsa-miR-145-5p(5)\hsa-miR-486-5p(2)	0.203226	0.00333239	9.44973	8.56767	0.882058
17055247	NDUFA4	hsa-miR-145-5p(8)\hsa-miR-451a(2)\hsa-miR-486-5p(4)\hsa-miR-630(3)	0.230427	0.00782056	9.10464	8.48275	0.621889
16948304	NDUFB5	hsa-miR-145-5p(9)\hsa-miR-486-5p(3)	0.318642	0.0303099	7.98548	7.42999	0.555496
16802795	NEO1	hsa-miR-145-5p(7)\hsa-miR-486-5p(3)\hsa-miR-630(3)	0.285818	0.0269805	10.2231	8.84023	1.38292
16702047	NET1	hsa-miR-145-5p(8)	0.347373	0.041715	9.9511	9.03696	0.914148
16826230	NETO2	hsa-miR-145-5p(4)\hsa-miR-451a(2)\hsa-miR-486-5p(6)\hsa-miR-630(2)	0.247811	0.0114495	9.44335	7.51384	1.92951
16774162	NHLRC3	hsa-miR-145-5p(2)\hsa-miR-486-5p(2)\hsa-miR-630(2)	0.222381	0.00696646	8.5784	8.0696	0.508809
16889393	NIF3L1	hsa-miR-145-5p(2)	0.310457	0.0231432	5.84805	5.20202	0.646029
16933667	NIPSNAP1	hsa-miR-145-5p(2)\hsa-miR-486-5p(2)\hsa-miR-630(6)	0.179693	0.00154271	8.39443	8.11094	0.283494
16941516	NISCH	hsa-miR-145-5p(3)\hsa-miR-486-5p(4)\hsa-miR-630(2)	0.196175	0.00198401	8.56748	8.28526	0.282222
16794705	NPC2	hsa-miR-486-5p(2)	0.37273	0.0402359	11.4376	10.7743	0.663319
16969495	NPNT	hsa-miR-145-5p(3)\hsa-miR-451a(3)\hsa-miR-486-5p(3)\hsa-miR-630(6)	0.192333	0.00176484	8.91594	7.7342	1.18175
16849697	NPTX1	hsa-miR-145-5p(6)\hsa-miR-486-5p(3)\hsa-miR-630(2)	0.219035	0.00420469	9.93638	7.31256	2.62382
17061759	NRCAM	hsa-miR-145-5p(6)\hsa-miR-486-5p(5)\hsa-miR-630(2)	0.189113	0.00155355	8.4633	6.23699	2.22632
16832751	NSRP1	hsa-miR-145-5p(2)\hsa-miR-486-5p(3)\hsa-miR-630(4)	0.364755	0.0392044	8.3316	8.21019	0.121413
16874225	NTF4	hsa-miR-145-5p(2)	0.294086	0.016769	7.30442	6.6666	0.63782
17053654	NUB1	hsa-miR-486-5p(2)\hsa-miR-630(2)	0.263924	0.0166124	8.99534	8.73035	0.26499
16998621	NUDT12	hsa-miR-145-5p(5)\hsa-miR-630(3)	0.379137	0.0426134	6.25564	5.80122	0.454412
16711797	NUDT5	hsa-miR-145-5p(2)\hsa-miR-630(2)	0.334645	0.0417402	9.44801	8.96869	0.479325
16968621	NUDT9	hsa-miR-145-5p(4)\hsa-miR-630(4)	0.236396	0.00572913	7.62292	7.33313	0.289782
16699795	NVL	hsa-miR-145-5p(4)\hsa-miR-630(2)	0.236149	0.00582487	8.19098	7.68383	0.507152
16839277	NXN	hsa-miR-145-5p(3)\hsa-miR-451a(3)\hsa-miR-486-5p(4)\hsa-miR-630(2)	0.318112	0.0498856	9.12707	8.26816	0.858906
16719233	OAT	hsa-miR-145-5p(3)\hsa-miR-451a(2)\hsa-miR-486-5p(2)\hsa-miR-630(2)	0.319273	0.0316005	7.58469	7.28239	0.302304
16949698	OPA1	hsa-miR-145-5p(2)\hsa-miR-451a(2)\hsa-miR-486-5p(4)\hsa-miR-630(3)	0.326061	0.0432775	9.09161	8.79944	0.292169
17055937	OSBPL3	hsa-miR-145-5p(5)\hsa-miR-486-5p(5)\hsa-miR-630(3)	0.296093	0.0172372	9.22359	8.68068	0.542904
16995809	OXCT1	hsa-miR-145-5p(3)\hsa-miR-451a(6)\hsa-miR-486-5p(3)\hsa-miR-630(6)	0.190409	0.00618865	10.4419	8.85207	1.58984
16979825	PABPC4L	hsa-miR-145-5p(4)\hsa-miR-630(6)	0.335804	0.0288396	8.96182	7.27437	1.68745
16995957	PAIP1	hsa-miR-630(3)	0.328914	0.0291598	8.90401	8.55191	0.352098
16716420	PANK1	hsa-miR-145-5p(3)\hsa-miR-630(3)	0.373528	0.040847	6.89367	6.2424	0.651266
16914867	PARD6B	hsa-miR-145-5p(5)\hsa-miR-486-5p(4)\hsa-miR-630(8)	0.366577	0.0387577	8.18361	7.23721	0.946393
16910341	PASK	hsa-miR-145-5p(6)\hsa-miR-486-5p(2)	0.209846	0.00270691	9.87968	8.10528	1.7744
16911995	PAX1	hsa-miR-145-5p(3)\hsa-miR-486-5p(2)\hsa-miR-630(2)	0.170279	0.00166368	11.3805	9.31867	2.06187
16783473	PAX9	hsa-miR-145-5p(4)\hsa-miR-486-5p(7)\hsa-miR-630(2)	0.221769	0.00689359	9.75973	8.34639	1.41334
16989421	PCBD2	hsa-miR-145-5p(5)\hsa-miR-451a(3)\hsa-miR-486-5p(3)	0.272944	0.0125475	7.77781	7.25914	0.518671
16946016	PCCB	hsa-miR-145-5p(7)\hsa-miR-451a(6)\hsa-miR-486-5p(4)\hsa-miR-630(7)	0.303213	0.0197457	8.55313	8.26833	0.284805
16813922	PCSK6	hsa-miR-145-5p(2)\hsa-miR-451a(3)\hsa-miR-630(2)	0.176583	0.00229985	9.2198	7.36771	1.85209
16836288	PCTP	hsa-miR-145-5p(5)\hsa-miR-486-5p(2)\hsa-miR-630(3)	0.255259	0.0133307	3.92082	3.65432	0.266498
17054243	PDGFA	hsa-miR-145-5p(4)\hsa-miR-451a(2)\hsa-miR-486-5p(2)\hsa-miR-630(2)	0.319445	0.0359566	8.2534	7.52164	0.731763
16823153	PDPK1	hsa-miR-145-5p(2)\hsa-miR-451a(3)\hsa-miR-486-5p(3)\hsa-miR-630(7)	0.229854	0.0246052	9.73477	9.36235	0.372423
16684447	PEF1	hsa-miR-486-5p(2)\hsa-miR-630(2)	0.303364	0.0430136	8.28119	8.01222	0.268972
16669840	PEX11B	hsa-miR-486-5p(5)	0.258972	0.00927947	9.66671	9.32568	0.341028
16960442	PFN2	hsa-miR-451a(2)\hsa-miR-486-5p(4)\hsa-miR-630(3)	0.283134	0.0197109	8.36589	7.53156	0.834328
16895193	PFN4	hsa-miR-145-5p(3)	0.192698	0.00308264	6.83511	6.26018	0.57493
16906835	PGAP1	hsa-miR-145-5p(4)\hsa-miR-451a(4)\hsa-miR-486-5p(7)\hsa-miR-630(4)	0.19237	0.0017514	9.51148	8.07039	1.44109
16846416	PHB	hsa-miR-145-5p(3)\hsa-miR-451a(2)	0.37918	0.043788	7.75104	7.35747	0.393571
16852789	PHLPP1	hsa-miR-145-5p(6)\hsa-miR-630(2)	0.358649	0.0431031	8.52606	8.26503	0.261028
16855026	PIAS2	hsa-miR-145-5p(5)\hsa-miR-451a(3)\hsa-miR-486-5p(3)\hsa-miR-630(2)	0.172034	0.000729327	9.83613	9.29553	0.540601
16668677	PIFO	hsa-miR-145-5p(2)\hsa-miR-486-5p(2)\hsa-miR-630(2)	0.220532	0.00843214	6.97096	6.27922	0.691733
16695258	PIGM	hsa-miR-486-5p(2)	0.188719	0.00257825	9.09069	8.7452	0.345486
16711205	PITRM1	hsa-miR-630(2)	0.301268	0.0190064	9.54575	8.90786	0.637894
16675763	PKP1	hsa-miR-145-5p(3)\hsa-miR-486-5p(3)\hsa-miR-630(2)	0.177311	0.000648244	9.46226	7.67927	1.78299
16886757	PKP4	hsa-miR-145-5p(2)\hsa-miR-486-5p(3)\hsa-miR-630(4)	0.283532	0.0156308	9.75404	9.03907	0.714971
16978969	PLA2G12A	hsa-miR-145-5p(3)\hsa-miR-486-5p(2)\hsa-miR-630(6)	0.253025	0.00990492	8.65409	8.0174	0.636691
16878454	PLB1	hsa-miR-630(2)	0.239837	0.00814625	7.51518	6.98706	0.528119
17101029	PLCXD1	hsa-miR-145-5p(2)\hsa-miR-486-5p(2)\hsa-miR-630(2)	0.259376	0.0289158	7.63699	7.17769	0.459296
16829894	PLD2	hsa-miR-145-5p(4)	0.270635	0.0223342	8.67454	7.67853	0.996006
16793999	PLEK2	hsa-miR-145-5p(3)\hsa-miR-630(2)	0.18898	0.00206661	9.70086	8.43874	1.26211
17049939	PMPCB	hsa-miR-145-5p(4)\hsa-miR-486-5p(3)\hsa-miR-630(2)	0.228523	0.0363948	10.2637	9.79656	0.467126
16873541	PNMAL1	hsa-miR-145-5p(3)\hsa-miR-486-5p(2)	0.252935	0.00917545	7.95654	7.09892	0.857615
16873557	PNMAL2	hsa-miR-145-5p(2)\hsa-miR-486-5p(2)\hsa-miR-630(5)	0.192661	0.00351959	7.08062	6.50979	0.570828
16897797	PNPT1	hsa-miR-145-5p(6)\hsa-miR-451a(5)\hsa-miR-486-5p(4)\hsa-miR-630(3)	0.376555	0.0435973	8.41265	7.92922	0.483427
16693109	POGZ	hsa-miR-145-5p(7)\hsa-miR-486-5p(8)\hsa-miR-630(2)	0.221765	0.00393101	10.2543	10.0681	0.186183
16899801	POLR1A	hsa-miR-145-5p(4)\hsa-miR-486-5p(4)	0.347347	0.0330647	8.15601	7.82442	0.331596
16795082	POMT2	hsa-miR-145-5p(8)\hsa-miR-486-5p(2)\hsa-miR-630(7)	0.19282	0.0170278	8.22137	7.56189	0.659484
16885685	POTEE	hsa-miR-145-5p(5)\hsa-miR-486-5p(2)	0.265981	0.0138652	10.8154	7.11843	3.69694
16902703	POTEF	hsa-miR-145-5p(7)\hsa-miR-486-5p(2)	0.240104	0.0070462	9.94589	6.43607	3.50982
16931864	POTEH	hsa-miR-145-5p(3)	0.344805	0.030885	7.74475	5.81977	1.92498
16789869	POTEM	hsa-miR-145-5p(7)\hsa-miR-486-5p(3)\hsa-miR-630(2)	0.239415	0.00954595	9.9377	6.28755	3.65015
16808314	PPIP5K1	hsa-miR-145-5p(2)\hsa-miR-630(2)	0.38219	0.0438175	8.42764	7.82057	0.607074
16863460	PPP5C	hsa-miR-145-5p(2)	0.300206	0.0221874	8.05639	7.92065	0.135746
16660228	PQLC2	hsa-miR-486-5p(3)\hsa-miR-630(2)	0.385686	0.0476171	6.36255	6.1711	0.19145
16686472	PRDX1	hsa-miR-486-5p(3)	0.352785	0.0418841	10.4145	10.1534	0.261101
16665182	PRKAA2	hsa-miR-145-5p(5)\hsa-miR-451a(3)\hsa-miR-486-5p(5)\hsa-miR-630(6)	0.314536	0.0281309	8.2013	7.30528	0.896019
16757806	PRKAB1	hsa-miR-145-5p(4)	0.226164	0.00776233	7.93943	7.61895	0.320478
16692297	PRKAB2	hsa-miR-145-5p(7)\hsa-miR-486-5p(5)\hsa-miR-630(5)	0.373638	0.0469022	8.99537	8.5859	0.409469
16837326	PRKAR1A	hsa-miR-145-5p(2)\hsa-miR-630(2)	0.348768	0.0499148	11.135	10.5357	0.599244
16790556	PRMT5	hsa-miR-145-5p(2)\hsa-miR-486-5p(3)\hsa-miR-630(2)	0.3272	0.0496439	8.50303	8.03505	0.467974
17003468	PROP1	hsa-miR-145-5p(5)	0.318656	0.0222775	6.55246	6.34589	0.206576
16988762	PRRC1	hsa-miR-145-5p(4)\hsa-miR-630(8)	0.287126	0.0156305	10.2772	10.0402	0.23707
16723318	PRRG4	hsa-miR-145-5p(4)\hsa-miR-451a(2)\hsa-miR-486-5p(5)\hsa-miR-630(4)	0.187952	0.0102749	9.10296	7.84088	1.26208
16825970	PRSS8	hsa-miR-145-5p(2)\hsa-miR-486-5p(2)	0.230217	0.00688146	9.95515	8.631	1.32415
17086193	PSAT1	hsa-miR-145-5p(5)\hsa-miR-486-5p(4)	0.229985	0.0239232	9.75804	8.24315	1.51489
17075112	PSD3	hsa-miR-145-5p(8)\hsa-miR-486-5p(5)\hsa-miR-630(4)	0.239873	0.0107485	7.80154	7.03024	0.771295
17049965	PSMC2	hsa-miR-145-5p(3)\hsa-miR-630(4)	0.328559	0.0285376	10.0473	9.38028	0.666986
16848032	PSMD12	hsa-miR-145-5p(2)\hsa-miR-630(3)	0.24806	0.00745667	9.28511	8.91872	0.36639
17097895	PSMD5	hsa-miR-145-5p(5)\hsa-miR-630(6)	0.333754	0.0295127	8.66554	8.26393	0.401615
16925668	PSMG1	hsa-miR-630(3)	0.21613	0.00364563	4.77611	4.43297	0.343142
17068720	PTCH1	hsa-miR-145-5p(4)\hsa-miR-486-5p(2)\hsa-miR-630(3)	0.391488	0.0485158	6.77302	5.25001	1.52301
17023414	PTPRK	hsa-miR-145-5p(3)\hsa-miR-451a(2)\hsa-miR-486-5p(2)\hsa-miR-630(3)	0.248164	0.00781462	8.42302	7.91076	0.512263
16919351	PTPRT	hsa-miR-145-5p(5)\hsa-miR-486-5p(5)\hsa-miR-630(6)	0.173854	0.000335331	9.68559	8.15296	1.53264
16723326	QSER1	hsa-miR-145-5p(9)\hsa-miR-486-5p(3)\hsa-miR-630(9)	0.356778	0.0404719	9.53795	9.0648	0.473146
17098004	RAB14	hsa-miR-145-5p(10)\hsa-miR-451a(7)\hsa-miR-486-5p(6)\hsa-miR-630(2)	0.195961	0.00287799	10.7441	10.3082	0.435874
17020464	RAB23	hsa-miR-145-5p(6)\hsa-miR-630(4)	0.215967	0.00340216	7.4249	6.84865	0.576254
16730788	RAB39A	hsa-miR-145-5p(2)\hsa-miR-630(2)	0.358799	0.0443031	6.74198	5.85588	0.886105
16814336	RAB40C	hsa-miR-145-5p(2)\hsa-miR-486-5p(2)\hsa-miR-630(4)	0.248305	0.014805	8.17312	7.68791	0.485217
17088838	RABGAP1	hsa-miR-145-5p(7)\hsa-miR-486-5p(3)	0.223305	0.00570711	9.79709	9.32173	0.475353
16989054	RAD50	hsa-miR-145-5p(3)\hsa-miR-451a(2)\hsa-miR-486-5p(4)\hsa-miR-630(4)	0.205946	0.0029303	9.86912	9.301	0.568123
16831621	RAI1	hsa-miR-145-5p(4)\hsa-miR-486-5p(2)	0.237786	0.0246089	8.42902	8.09759	0.331433
16992265	RANBP17	hsa-miR-145-5p(2)\hsa-miR-451a(2)\hsa-miR-630(4)	0.308914	0.0361904	6.75952	5.95683	0.80269
17095194	RASEF	hsa-miR-145-5p(2)\hsa-miR-486-5p(4)\hsa-miR-630(7)	0.209523	0.00266799	8.12401	6.42896	1.69504
16933580	RASL10A	hsa-miR-145-5p(6)	0.358308	0.0483751	6.04534	5.78156	0.263779
16665656	RAVER2	hsa-miR-145-5p(2)\hsa-miR-451a(2)\hsa-miR-486-5p(2)\hsa-miR-630(3)	0.370095	0.0434414	10.2987	9.37158	0.92714
16817090	RBBP6	hsa-miR-486-5p(7)	0.299796	0.0211469	10.0855	9.94393	0.141591
16790529	RBM23	hsa-miR-145-5p(5)\hsa-miR-630(4)	0.167156	0.000135735	8.74125	8.4625	0.278748
16682425	RCC2	hsa-miR-145-5p(4)\hsa-miR-486-5p(6)\hsa-miR-630(5)	0.203317	0.01102	11.1161	10.3565	0.759653
16677104	RCOR3	hsa-miR-451a(3)\hsa-miR-486-5p(9)\hsa-miR-630(8)	0.218156	0.00425292	9.92303	9.70741	0.215623
17075314	REEP4	hsa-miR-630(2)	0.382089	0.0474334	7.32267	7.06672	0.255955
16987381	RFESD	hsa-miR-145-5p(2)\hsa-miR-630(6)	0.270441	0.0117915	7.05106	6.19411	0.856946
16675290	RGS21	hsa-miR-145-5p(2)\hsa-miR-630(5)	0.327824	0.0285965	5.78813	4.81085	0.977278
16837101	RGS9	hsa-miR-145-5p(2)\hsa-miR-486-5p(3)\hsa-miR-630(3)	0.365732	0.0453073	7.78447	6.86368	0.920794
17047397	RHBDD2	hsa-miR-145-5p(2)\hsa-miR-486-5p(3)\hsa-miR-630(2)	0.259146	0.0156748	9.2071	8.57067	0.63643
16833082	RHOT1	hsa-miR-486-5p(2)\hsa-miR-630(3)	0.38308	0.0478223	10.3361	9.83251	0.50355
16879205	RMDN2	hsa-miR-630(3)	0.238921	0.0309198	8.2316	7.49755	0.734047
16807459	RMDN3	hsa-miR-145-5p(2)\hsa-miR-486-5p(3)\hsa-miR-630(2)	0.252086	0.021177	8.59583	8.15275	0.443085
17005197	RNF144B	hsa-miR-145-5p(6)\hsa-miR-451a(2)\hsa-miR-486-5p(3)\hsa-miR-630(5)	0.358569	0.0406495	8.40936	7.81664	0.592718
17076829	RNF170	hsa-miR-145-5p(9)\hsa-miR-451a(2)	0.331606	0.0267492	8.14288	7.69001	0.452875
16973465	RNF212	hsa-miR-145-5p(3)\hsa-miR-486-5p(2)\hsa-miR-630(4)	0.254157	0.0116285	7.86807	6.66288	1.20519
17053978	RNF32	hsa-miR-145-5p(5)	0.224549	0.00544231	6.96741	6.40688	0.560528
17095712	ROR2	hsa-miR-145-5p(2)\hsa-miR-451a(4)\hsa-miR-630(5)	0.326725	0.0248912	7.76559	7.02733	0.738254
17056536	RP9	hsa-miR-145-5p(2)\hsa-miR-486-5p(2)	0.167127	0.000349901	7.28782	6.89239	0.395432
16826552	RPGRIP1L	hsa-miR-145-5p(2)\hsa-miR-486-5p(2)\hsa-miR-630(3)	0.200027	0.00214359	7.44503	6.37617	1.06886
16995715	RPL37	hsa-miR-145-5p(5)\hsa-miR-451a(3)\hsa-miR-630(2)	0.257303	0.00915676	8.003	7.29659	0.706416
16942187	RPP14	hsa-miR-486-5p(3)\hsa-miR-630(2)	0.252798	0.00875323	8.14922	7.93682	0.212392
16854713	RPRD1A	hsa-miR-486-5p(4)	0.323327	0.0275881	8.93104	8.78182	0.14922
16706412	RPS24	hsa-miR-451a(2)\hsa-miR-486-5p(2)	0.174239	5.70489e-05	7.83304	7.61249	0.220544
17112439	RPS6KA6	hsa-miR-145-5p(6)\hsa-miR-486-5p(2)\hsa-miR-630(4)	0.252756	0.0124724	7.68846	7.18788	0.500576
17104132	RRAGB	hsa-miR-145-5p(3)\hsa-miR-630(2)	0.352032	0.0329286	7.96853	7.58339	0.385143
17021596	RRAGD	hsa-miR-145-5p(6)\hsa-miR-451a(5)\hsa-miR-486-5p(4)\hsa-miR-630(4)	0.338159	0.0391967	8.91575	8.40938	0.506368
17079808	RRM2B	hsa-miR-145-5p(7)\hsa-miR-630(5)	0.264025	0.0112878	7.34258	6.89071	0.451872
16799814	RTF1	hsa-miR-145-5p(4)\hsa-miR-486-5p(2)	0.17995	0.00147918	9.37566	9.05857	0.317084
17009289	RUNX2	hsa-miR-145-5p(3)\hsa-miR-451a(2)\hsa-miR-486-5p(7)\hsa-miR-630(3)	0.324356	0.0294042	7.81663	7.29931	0.517323
16693482	S100A14	hsa-miR-145-5p(2)\hsa-miR-486-5p(2)\hsa-miR-630(3)	0.163392	0.0002046	10.2844	8.81223	1.47213
16872131	SARS2	hsa-miR-145-5p(3)\hsa-miR-451a(3)\hsa-miR-486-5p(2)	0.301514	0.0207405	7.89081	7.5892	0.301608
16986539	SCAMP1	hsa-miR-145-5p(3)\hsa-miR-486-5p(3)\hsa-miR-630(2)	0.228984	0.0055692	9.31842	8.64208	0.676345
16679650	SCCPDH	hsa-miR-145-5p(2)\hsa-miR-630(2)	0.372616	0.0435668	9.06378	8.45287	0.610916
16977396	SCD5	hsa-miR-145-5p(3)\hsa-miR-486-5p(8)\hsa-miR-630(7)	0.180392	0.00140786	9.00933	7.93989	1.06943
16744949	SCN4B	hsa-miR-145-5p(3)\hsa-miR-451a(2)\hsa-miR-486-5p(3)\hsa-miR-630(3)	0.282207	0.0162719	8.52158	7.61597	0.905612
16751319	SCN8A	hsa-miR-486-5p(5)\hsa-miR-630(2)	0.383882	0.044985	6.51796	6.05704	0.460919
16828696	SDR42E1	hsa-miR-145-5p(4)\hsa-miR-486-5p(2)\hsa-miR-630(2)	0.357	0.03802	7.67105	7.18024	0.490805
16945189	SEC61A1	hsa-miR-145-5p(4)\hsa-miR-486-5p(2)	0.196231	0.00209944	11.1173	10.7945	0.322742
16802702	SENP8	hsa-miR-630(2)	0.307171	0.0203419	6.6063	6.21978	0.386518
16688308	SERBP1	hsa-miR-145-5p(6)\hsa-miR-486-5p(3)\hsa-miR-630(5)	0.248097	0.0115832	10.655	10.4334	0.221541
16852812	SERPINB5	hsa-miR-145-5p(2)\hsa-miR-630(3)	0.319535	0.0233417	7.74674	6.76849	0.978249
16820787	SF3B3	hsa-miR-145-5p(5)\hsa-miR-486-5p(2)\hsa-miR-630(2)	0.388914	0.0475239	10.7091	10.4781	0.231062
16898957	SFXN5	hsa-miR-145-5p(5)\hsa-miR-486-5p(2)\hsa-miR-630(2)	0.226042	0.00494637	7.00856	6.79847	0.210095
16705778	SGPL1	hsa-miR-145-5p(3)\hsa-miR-486-5p(4)\hsa-miR-630(2)	0.204209	0.00428325	9.64486	8.72639	0.918471
16891555	SGPP2	hsa-miR-145-5p(5)	0.34701	0.0455456	8.63974	7.66731	0.972433
16884187	SH3RF3	hsa-miR-630(2)	0.264242	0.0108029	9.05025	8.07628	0.973966
16893709	SH3YL1	hsa-miR-630(3)	0.209698	0.0028187	8.27946	7.81904	0.460425
17101368	SHROOM2	hsa-miR-145-5p(2)\hsa-miR-451a(2)\hsa-miR-630(3)	0.25294	0.0100242	7.28958	6.43641	0.853172
16793613	SIX1	hsa-miR-145-5p(5)	0.259254	0.0118803	6.72213	5.3909	1.33123
16793623	SIX4	hsa-miR-145-5p(7)\hsa-miR-486-5p(7)\hsa-miR-630(2)	0.176272	0.00199105	8.24597	6.6678	1.57817
16780481	SLC15A1	hsa-miR-145-5p(2)\hsa-miR-486-5p(6)\hsa-miR-630(2)	0.193422	0.00520458	6.74341	6.01562	0.727793
17023758	SLC18B1	hsa-miR-145-5p(2)\hsa-miR-630(2)	0.386203	0.0463613	8.27431	7.96617	0.308139
17015166	SLC22A23	hsa-miR-145-5p(5)\hsa-miR-486-5p(2)\hsa-miR-630(3)	0.264729	0.0118449	8.86569	8.21884	0.646844
16989018	SLC22A5	hsa-miR-145-5p(6)\hsa-miR-630(3)	0.194526	0.00194769	8.67682	7.70501	0.971812
16905076	SLC25A12	hsa-miR-630(3)	0.358099	0.0391517	8.47291	8.02166	0.451248
16972912	SLC25A4	hsa-miR-486-5p(3)\hsa-miR-630(4)	0.348515	0.0358581	7.65152	6.81292	0.838601
16698980	SLC30A1	hsa-miR-145-5p(3)\hsa-miR-630(4)	0.304503	0.0271449	8.74248	8.06307	0.679403
16878768	SLC30A6	hsa-miR-145-5p(3)\hsa-miR-486-5p(7)\hsa-miR-630(6)	0.321906	0.0474749	9.0802	8.7838	0.296407
16667346	SLC44A3	hsa-miR-145-5p(4)\hsa-miR-630(3)	0.358713	0.0419044	7.67011	6.32845	1.34166
16688615	SLC44A5	hsa-miR-145-5p(4)\hsa-miR-486-5p(2)\hsa-miR-630(3)	0.358498	0.0356508	7.55811	6.03521	1.5229
17081829	SLC45A4	hsa-miR-145-5p(2)\hsa-miR-630(2)	0.384785	0.0472256	8.77518	7.96218	0.813
16842618	SLC46A1	hsa-miR-145-5p(6)\hsa-miR-486-5p(4)\hsa-miR-630(7)	0.176591	0.000990211	9.56247	8.29199	1.27048
17108067	SLC6A8	hsa-miR-145-5p(4)\hsa-miR-486-5p(2)	0.364034	0.0469531	8.4152	7.70771	0.707487
17069865	SLCO5A1	hsa-miR-145-5p(2)\hsa-miR-451a(4)\hsa-miR-486-5p(5)	0.191998	0.00808541	6.82846	5.74557	1.0829
17107492	SLITRK2	hsa-miR-630(2)	0.270429	0.0195624	7.10931	5.69703	1.41228
17051392	SMO	hsa-miR-145-5p(2)\hsa-miR-451a(2)\hsa-miR-486-5p(3)	0.263516	0.0133874	8.31427	7.57642	0.737851
17077004	SNAI2	hsa-miR-630(3)	0.358649	0.0361899	11.3762	10.4167	0.959404
16814083	SNRNP25	hsa-miR-486-5p(3)	0.252923	0.015188	7.44031	6.98951	0.450799
16811832	SNUPN	hsa-miR-145-5p(2)	0.26804	0.0135158	8.17956	7.89788	0.28168
16801941	SNX1	hsa-miR-145-5p(5)\hsa-miR-451a(4)\hsa-miR-486-5p(5)\hsa-miR-630(7)	0.288073	0.0173287	8.98307	8.64435	0.338715
16850806	SOGA2	hsa-miR-145-5p(3)\hsa-miR-486-5p(4)	0.16734	0.000943167	8.65427	7.34357	1.3107
16982183	SORBS2	hsa-miR-145-5p(2)\hsa-miR-451a(3)\hsa-miR-486-5p(3)\hsa-miR-630(3)	0.187545	0.00064466	10.0664	7.89613	2.17032
16718263	SORCS1	hsa-miR-145-5p(4)\hsa-miR-486-5p(6)	0.179198	0.00120072	7.33063	5.87304	1.45759
16964799	SORCS2	hsa-miR-145-5p(5)\hsa-miR-451a(4)\hsa-miR-486-5p(4)\hsa-miR-630(2)	0.319735	0.0256921	8.73006	7.76104	0.96902
17114752	SPANXN2	hsa-miR-145-5p(2)	0.230407	0.0093219	3.20196	2.97636	0.225598
16920180	SPATA2	hsa-miR-145-5p(4)\hsa-miR-486-5p(2)\hsa-miR-630(3)	0.318331	0.0266593	6.43956	6.11379	0.325776
16686865	SPATA6	hsa-miR-145-5p(2)\hsa-miR-486-5p(2)\hsa-miR-630(4)	0.340515	0.0293087	8.99613	8.34918	0.646944
16810612	SPG21	hsa-miR-486-5p(2)	0.335259	0.0277261	8.33888	8.03424	0.304633
17086596	SPIN1	hsa-miR-145-5p(2)\hsa-miR-486-5p(4)\hsa-miR-630(5)	0.223611	0.00427054	10.2187	9.77186	0.446884
17111594	SPIN4	hsa-miR-145-5p(2)\hsa-miR-630(5)	0.26366	0.0127025	8.67522	8.18624	0.488977
16799690	SPINT1	hsa-miR-145-5p(2)	0.356351	0.0464816	8.64117	7.98807	0.653103
16861630	SPINT2	hsa-miR-486-5p(2)	0.223094	0.00605294	9.98844	9.0112	0.977241
16822105	SPIRE2	hsa-miR-145-5p(4)\hsa-miR-486-5p(4)\hsa-miR-630(2)	0.371458	0.0407456	6.20561	5.79985	0.405766
17116681	SPRY3	hsa-miR-145-5p(5)\hsa-miR-486-5p(3)\hsa-miR-630(4)	0.380048	0.044589	6.88149	6.62384	0.257645
16950470	SRGAP3	hsa-miR-145-5p(6)\hsa-miR-451a(2)\hsa-miR-486-5p(2)\hsa-miR-630(5)	0.323733	0.0310563	7.56395	7.13671	0.427245
16690930	ST7L	hsa-miR-145-5p(4)\hsa-miR-486-5p(4)\hsa-miR-630(2)	0.32885	0.0317693	7.6139	7.33323	0.280678
16900450	STARD7	hsa-miR-145-5p(2)\hsa-miR-486-5p(2)\hsa-miR-630(2)	0.289586	0.0285615	10.3861	9.87796	0.508148
17048083	STEAP2	hsa-miR-145-5p(6)\hsa-miR-451a(3)\hsa-miR-486-5p(3)\hsa-miR-630(5)	0.252486	0.0199705	9.77912	8.27605	1.50307
16890998	STK36	hsa-miR-145-5p(2)	0.254129	0.00943097	8.2513	7.89596	0.355337
16795368	STON2	hsa-miR-145-5p(5)\hsa-miR-486-5p(3)\hsa-miR-630(4)	0.252313	0.00854124	7.92396	7.20072	0.723248
16696924	STX6	hsa-miR-145-5p(4)\hsa-miR-451a(2)\hsa-miR-486-5p(3)\hsa-miR-630(4)	0.224753	0.0046009	9.22418	8.39844	0.825739
16708699	SUFU	hsa-miR-145-5p(4)\hsa-miR-486-5p(3)\hsa-miR-630(2)	0.356485	0.0343191	8.36765	8.09864	0.269008
17019610	SUPT3H	hsa-miR-145-5p(4)\hsa-miR-630(3)	0.361421	0.0394816	8.43655	7.75971	0.676841
16699643	SUSD4	hsa-miR-145-5p(2)\hsa-miR-486-5p(2)\hsa-miR-630(2)	0.282074	0.0200891	8.41507	6.86318	1.55189
17080188	SYBU	hsa-miR-145-5p(2)	0.224767	0.00509741	8.06348	6.53615	1.52733
16912116	SYNDIG1	hsa-miR-486-5p(3)\hsa-miR-630(4)	0.341109	0.0349503	7.00469	6.17993	0.824757
16754536	SYT1	hsa-miR-145-5p(8)\hsa-miR-486-5p(4)\hsa-miR-630(3)	0.318559	0.0218694	7.56536	6.84304	0.722317
17109901	TAB3	hsa-miR-145-5p(4)\hsa-miR-451a(2)\hsa-miR-486-5p(5)\hsa-miR-630(3)	0.336149	0.0365447	9.63006	9.20163	0.428424
17052413	TAS2R3	hsa-miR-486-5p(6)	0.209998	0.0030818	7.78225	7.01261	0.769645
16812053	TBC1D2B	hsa-miR-145-5p(6)\hsa-miR-451a(3)\hsa-miR-486-5p(2)\hsa-miR-630(3)	0.270234	0.0132902	8.83181	8.43379	0.398024
16839131	TBCD	hsa-miR-486-5p(2)\hsa-miR-630(2)	0.19649	0.0020085	10.1436	9.53584	0.607779
17105086	TBX22	hsa-miR-486-5p(4)	0.259066	0.0388195	5.81476	5.49385	0.32091
16916196	TCEA2	hsa-miR-145-5p(2)	0.336187	0.038074	8.27119	7.75565	0.515536
16660685	TCEB3	hsa-miR-145-5p(7)\hsa-miR-451a(2)\hsa-miR-486-5p(6)\hsa-miR-630(6)	0.342603	0.0297086	8.33043	8.04743	0.283006
17077866	TCF24	hsa-miR-145-5p(2)\hsa-miR-630(2)	0.275191	0.0130288	6.64437	6.12363	0.520743
16940211	TDGF1	hsa-miR-145-5p(2)\hsa-miR-486-5p(3)\hsa-miR-630(7)	0.317527	0.0215468	6.05864	5.02974	1.02891
16843142	TEFM	hsa-miR-451a(2)	0.298068	0.023564	7.85975	7.57823	0.281516
16902279	TFCP2L1	hsa-miR-145-5p(6)\hsa-miR-451a(6)\hsa-miR-486-5p(3)\hsa-miR-630(3)	0.348357	0.0325824	6.47388	6.08047	0.393404
16968389	THAP9	hsa-miR-145-5p(5)\hsa-miR-630(9)	0.282982	0.0141669	6.86749	6.55951	0.307979
16886066	THSD7B	hsa-miR-145-5p(2)\hsa-miR-630(5)	0.243195	0.00931035	6.97511	6.005	0.970107
16762597	TM7SF3	hsa-miR-145-5p(5)\hsa-miR-630(5)	0.258769	0.0124333	10.3408	9.81668	0.52415
16776052	TM9SF2	hsa-miR-630(4)	0.34001	0.0384866	11.8802	11.5599	0.320308
16990096	TMCO6	hsa-miR-630(2)	0.29902	0.0181083	7.89644	7.67251	0.223927
16840885	TMEM107	hsa-miR-145-5p(3)\hsa-miR-451a(2)\hsa-miR-486-5p(2)	0.228406	0.0170376	6.9119	6.63344	0.278452
16973588	TMEM129	hsa-miR-145-5p(3)\hsa-miR-630(2)	0.34264	0.0414984	7.57991	7.41581	0.164093
16900802	TMEM131	hsa-miR-630(2)	0.23956	0.00814863	10.4658	9.9713	0.494455
16730467	TMEM133	hsa-miR-145-5p(2)	0.191843	0.00168983	10.0002	8.49905	1.50111
16898210	TMEM17	hsa-miR-451a(2)\hsa-miR-486-5p(2)	0.295003	0.0244009	6.34536	5.84333	0.502029
16708674	TMEM180	hsa-miR-145-5p(3)\hsa-miR-486-5p(3)\hsa-miR-630(4)	0.193288	0.00327379	7.80246	7.51122	0.291246
17114895	TMEM185A	hsa-miR-145-5p(4)\hsa-miR-486-5p(6)\hsa-miR-630(2)	0.263385	0.0102239	7.69084	7.33628	0.354561
16714725	TMEM26	hsa-miR-145-5p(5)\hsa-miR-486-5p(7)\hsa-miR-630(9)	0.244435	0.00666561	8.00222	6.18117	1.82105
17109326	TMEM27	hsa-miR-486-5p(4)\hsa-miR-630(6)	0.358518	0.0437948	5.46455	4.85194	0.612612
16793644	TMEM30B	hsa-miR-145-5p(6)\hsa-miR-486-5p(2)\hsa-miR-630(2)	0.340182	0.0289197	8.86736	7.93261	0.934745
16985992	TNPO1	hsa-miR-145-5p(8)\hsa-miR-451a(5)\hsa-miR-486-5p(5)\hsa-miR-630(8)	0.301972	0.0253111	10.3009	9.97815	0.32276
16836214	TOM1L1	hsa-miR-630(7)	0.292805	0.0278092	9.59206	8.5844	1.00766
16700703	TOMM20	hsa-miR-145-5p(7)\hsa-miR-486-5p(3)\hsa-miR-630(3)	0.328171	0.0256632	9.2949	9.07876	0.216136
16919508	TOMM34	hsa-miR-145-5p(3)\hsa-miR-451a(2)	0.217912	0.00354203	8.37554	7.42652	0.949029
17117843	TOMM40	hsa-miR-145-5p(4)\hsa-miR-630(2)	0.259852	0.0128375	9.1942	7.66099	1.53321
16949537	TP63	hsa-miR-145-5p(4)\hsa-miR-486-5p(3)\hsa-miR-630(6)	0.358164	0.0351598	10.1373	9.26467	0.872593
17091444	TRAF2	hsa-miR-486-5p(3)\hsa-miR-630(2)	0.182666	0.00318798	7.55707	7.33073	0.226336
17096436	TRIM14	hsa-miR-145-5p(3)\hsa-miR-451a(3)\hsa-miR-486-5p(2)\hsa-miR-630(4)	0.303187	0.0265524	9.23611	8.59633	0.639774
17004125	TRIM52	hsa-miR-145-5p(7)\hsa-miR-486-5p(2)	0.339554	0.0346054	8.47511	8.12328	0.351824
16981148	TRIM61	hsa-miR-145-5p(2)	0.390906	0.0484331	7.5829	7.31946	0.263436
16734779	TRIM68	hsa-miR-145-5p(6)\hsa-miR-486-5p(4)	0.344705	0.0403895	8.13353	7.94003	0.193505
17004066	TRIM7	hsa-miR-145-5p(6)\hsa-miR-486-5p(3)	0.388496	0.0479867	6.64805	5.98906	0.658986
17085040	TRMT10B	hsa-miR-145-5p(2)\hsa-miR-451a(2)\hsa-miR-486-5p(2)	0.178282	0.00225894	7.29938	7.04534	0.25404
16793632	TRMT5	hsa-miR-145-5p(2)\hsa-miR-451a(2)\hsa-miR-486-5p(3)\hsa-miR-630(2)	0.230358	0.0274139	7.60087	7.10299	0.497881
16809138	TRPM7	hsa-miR-145-5p(3)\hsa-miR-486-5p(2)\hsa-miR-630(4)	0.23125	0.00991277	10.1309	9.58753	0.543407
16709537	TRUB1	hsa-miR-145-5p(2)\hsa-miR-451a(2)\hsa-miR-486-5p(6)\hsa-miR-630(5)	0.342685	0.0464181	7.21958	6.66102	0.558567
16900931	TSGA10	hsa-miR-630(2)	0.322074	0.0389515	7.02762	6.66505	0.362566
17043843	TSPAN13	hsa-miR-145-5p(5)\hsa-miR-486-5p(4)	0.361957	0.0385571	9.17414	8.28885	0.885287
16687602	TTC22	hsa-miR-145-5p(3)\hsa-miR-486-5p(3)\hsa-miR-630(4)	0.261209	0.00986075	7.55423	6.97915	0.575077
16813699	TTC23	hsa-miR-486-5p(2)\hsa-miR-630(2)	0.250643	0.0172146	8.22397	7.55344	0.670534
17052157	TTC26	hsa-miR-145-5p(8)\hsa-miR-486-5p(4)\hsa-miR-630(4)	0.192143	0.00653941	6.78544	6.37773	0.407713
16837493	TTYH2	hsa-miR-145-5p(2)\hsa-miR-486-5p(2)\hsa-miR-630(2)	0.250953	0.0115226	8.05371	7.60906	0.444648
16831947	TVP23B	hsa-miR-630(4)	0.255552	0.0179281	6.08778	5.55972	0.528056
16855454	TXNL1	hsa-miR-145-5p(2)	0.329364	0.0379905	9.47423	9.12616	0.348075
16958704	TXNRD3	hsa-miR-486-5p(2)\hsa-miR-630(4)	0.247559	0.00763099	7.97317	7.23742	0.735758
16868689	TYK2	hsa-miR-145-5p(5)\hsa-miR-630(2)	0.300675	0.0216608	8.59772	8.25692	0.340799
17083595	TYRP1	hsa-miR-630(2)	0.318654	0.0263113	6.32873	5.32596	1.00277
16907087	TYW5	hsa-miR-145-5p(6)\hsa-miR-451a(2)\hsa-miR-486-5p(4)\hsa-miR-630(7)	0.271316	0.0187565	7.74031	7.38145	0.358855
17099799	UBAC1	hsa-miR-145-5p(2)\hsa-miR-451a(3)	0.327625	0.0277882	8.19599	7.77405	0.421943
17093325	UBAP2	hsa-miR-145-5p(2)\hsa-miR-486-5p(4)\hsa-miR-630(2)	0.247839	0.0235759	9.62159	9.3019	0.319687
17068814	UBE2V2	hsa-miR-145-5p(2)\hsa-miR-451a(2)\hsa-miR-486-5p(4)\hsa-miR-630(2)	0.287746	0.03452	7.49369	7.28535	0.208344
16806122	UBE3A	hsa-miR-145-5p(2)\hsa-miR-486-5p(2)	0.34844	0.0421382	9.76582	9.36529	0.400526
17054040	UBE3C	hsa-miR-145-5p(4)\hsa-miR-486-5p(5)\hsa-miR-630(2)	0.38213	0.0437924	9.10289	8.83516	0.267725
16816996	UBFD1	hsa-miR-145-5p(2)\hsa-miR-486-5p(4)\hsa-miR-630(6)	0.384082	0.0466267	8.74876	8.35863	0.390121
17002813	UBTD2	hsa-miR-145-5p(7)\hsa-miR-630(6)	0.386842	0.0499989	8.50139	8.07436	0.427029
16736529	UEVLD	hsa-miR-145-5p(2)\hsa-miR-486-5p(2)	0.246621	0.0294348	7.79768	7.44135	0.356328
16944894	UMPS	hsa-miR-145-5p(2)\hsa-miR-486-5p(4)\hsa-miR-630(2)	0.322953	0.0449528	7.99617	7.65497	0.341206
16705810	UNC5B	hsa-miR-145-5p(3)\hsa-miR-486-5p(3)\hsa-miR-630(2)	0.163	0.000211414	8.87332	7.72846	1.14486
16756627	UNG	hsa-miR-145-5p(4)\hsa-miR-486-5p(2)\hsa-miR-630(2)	0.255478	0.027127	8.30668	7.86953	0.43715
16859874	UPF1	hsa-miR-145-5p(5)\hsa-miR-451a(2)\hsa-miR-486-5p(3)\hsa-miR-630(8)	0.181066	0.00261362	9.84791	9.39794	0.449966
17113635	UPF3B	hsa-miR-486-5p(6)\hsa-miR-630(2)	0.350909	0.045326	8.07134	7.54859	0.522748
16816739	UQCRC2	hsa-miR-486-5p(4)	0.323043	0.024874	11.1715	10.6669	0.504591
16678561	URB2	hsa-miR-145-5p(5)	0.238103	0.00873424	7.53773	6.7752	0.762531
16850437	USP14	hsa-miR-630(4)	0.320954	0.0249406	9.74614	9.668	0.078145
16744524	USP28	hsa-miR-145-5p(2)\hsa-miR-486-5p(2)\hsa-miR-630(3)	0.244785	0.00720683	8.23255	7.68177	0.550779
16909638	USP40	hsa-miR-145-5p(3)\hsa-miR-451a(4)\hsa-miR-486-5p(2)\hsa-miR-630(3)	0.34737	0.0328712	8.57328	7.96649	0.606792
16975928	USP46	hsa-miR-145-5p(8)\hsa-miR-451a(6)\hsa-miR-486-5p(4)\hsa-miR-630(5)	0.318679	0.0312968	7.79171	7.22256	0.569143
16827850	VAC14	hsa-miR-145-5p(3)	0.351132	0.0330596	9.116	8.90102	0.214972
16669067	VANGL1	hsa-miR-145-5p(7)\hsa-miR-451a(7)\hsa-miR-486-5p(8)\hsa-miR-630(4)	0.38791	0.0497642	8.02488	7.23939	0.785493
17107773	VMA21	hsa-miR-145-5p(8)\hsa-miR-451a(3)\hsa-miR-486-5p(4)\hsa-miR-630(7)	0.343194	0.0306363	7.69578	7.50649	0.189293
16826175	VPS35	hsa-miR-145-5p(2)\hsa-miR-630(3)	0.208956	0.00444324	10.5229	9.73159	0.791272
16670404	VPS45	hsa-miR-486-5p(3)\hsa-miR-630(2)	0.310978	0.0205626	9.45434	9.22392	0.230417
16738933	VWCE	hsa-miR-145-5p(2)\hsa-miR-486-5p(3)	0.298832	0.0253312	8.00916	7.39759	0.611569
17062460	WASL	hsa-miR-145-5p(3)\hsa-miR-630(6)	0.223716	0.0068655	9.59837	9.07656	0.521811
16669288	WDR3	hsa-miR-145-5p(2)\hsa-miR-486-5p(2)	0.319126	0.023713	8.10295	7.72013	0.382829
16894848	WDR35	hsa-miR-145-5p(2)\hsa-miR-486-5p(3)\hsa-miR-630(4)	0.265799	0.0194417	7.91703	7.20059	0.716442
16812168	WDR61	hsa-miR-145-5p(2)	0.318346	0.0317797	5.3617	5.13994	0.221756
17063141	WDR91	hsa-miR-145-5p(6)\hsa-miR-486-5p(3)\hsa-miR-630(7)	0.327404	0.0343454	8.40499	8.1454	0.259591
16904024	WDSUB1	hsa-miR-486-5p(2)	0.320387	0.0499425	8.06888	7.65722	0.411664
17086871	WNK2	hsa-miR-145-5p(4)\hsa-miR-451a(3)\hsa-miR-630(2)	0.281019	0.0173255	8.94556	7.76705	1.17851
16902875	WTH3DI	hsa-miR-145-5p(4)	0.299253	0.0181814	3.62393	3.19176	0.432172
16821193	WWOX	hsa-miR-145-5p(2)\hsa-miR-630(6)	0.237122	0.00955744	7.88584	7.57744	0.308401
17066381	XPO7	hsa-miR-145-5p(9)\hsa-miR-486-5p(2)	0.263833	0.0261209	9.72869	9.47264	0.256047
16753465	XPOT	hsa-miR-451a(2)\hsa-miR-486-5p(2)\hsa-miR-630(2)	0.294458	0.0177287	9.43286	8.85869	0.574171
16674557	XPR1	hsa-miR-145-5p(2)\hsa-miR-486-5p(6)\hsa-miR-630(7)	0.311251	0.0210692	9.58458	9.38413	0.200451
16835781	XYLT2	hsa-miR-145-5p(6)\hsa-miR-486-5p(3)\hsa-miR-630(2)	0.228449	0.00516706	8.5195	7.82888	0.690629
16839331	YWHAE	hsa-miR-145-5p(5)\hsa-miR-451a(5)\hsa-miR-630(2)	0.35331	0.0367729	9.41528	9.13042	0.28486
16694237	YY1AP1	hsa-miR-145-5p(3)\hsa-miR-630(2)	0.304425	0.0199512	8.18528	7.72658	0.458697
16697580	ZBTB41	hsa-miR-145-5p(3)\hsa-miR-451a(2)\hsa-miR-486-5p(2)\hsa-miR-630(6)	0.242848	0.0107141	8.4478	7.82677	0.621031
17063420	ZC3HAV1L	hsa-miR-486-5p(4)\hsa-miR-630(6)	0.356745	0.0416903	8.32618	7.89208	0.434096
17062832	ZC3HC1	hsa-miR-145-5p(3)\hsa-miR-486-5p(2)	0.247806	0.0182851	7.3356	7.05222	0.283379
16961773	ZMAT3	hsa-miR-145-5p(3)\hsa-miR-451a(5)\hsa-miR-486-5p(6)\hsa-miR-630(9)	0.333669	0.0470464	9.18806	8.57153	0.616529
17111918	ZMYM3	hsa-miR-145-5p(2)\hsa-miR-486-5p(3)\hsa-miR-630(2)	0.229967	0.0114643	9.17121	8.87651	0.294706
16685042	ZMYM6	hsa-miR-145-5p(3)\hsa-miR-486-5p(3)\hsa-miR-630(5)	0.244979	0.0131985	9.93495	9.49475	0.440199
16868410	ZNF121	hsa-miR-630(2)	0.279453	0.0243311	10.0365	9.57692	0.459612
16876147	ZNF132	hsa-miR-145-5p(4)	0.164863	0.000235559	7.35199	6.60009	0.751903
16866100	ZNF211	hsa-miR-145-5p(2)\hsa-miR-630(2)	0.175649	0.00141456	7.71677	7.30399	0.412777
16862866	ZNF221	hsa-miR-145-5p(2)\hsa-miR-486-5p(3)	0.192593	0.00323695	5.73944	5.09342	0.646023
16862904	ZNF223	hsa-miR-630(2)	0.207429	0.00949366	7.20758	6.52207	0.685513
16873174	ZNF229	hsa-miR-145-5p(3)\hsa-miR-451a(3)\hsa-miR-486-5p(4)\hsa-miR-630(3)	0.289535	0.0153908	7.022	5.61729	1.4047
16713335	ZNF248	hsa-miR-451a(2)\hsa-miR-630(4)	0.261226	0.0125297	8.51968	8.01664	0.503047
16860221	ZNF257	hsa-miR-145-5p(4)\hsa-miR-451a(2)\hsa-miR-486-5p(6)\hsa-miR-630(2)	0.324309	0.0279433	6.84966	6.07693	0.77273
16932914	ZNF280B	hsa-miR-145-5p(8)\hsa-miR-451a(2)\hsa-miR-486-5p(5)\hsa-miR-630(4)	0.179585	0.00155702	8.31635	7.82558	0.49077
17107118	ZNF449	hsa-miR-145-5p(4)\hsa-miR-486-5p(2)\hsa-miR-630(8)	0.231644	0.00678286	7.36548	6.59809	0.767388
16861577	ZNF540	hsa-miR-145-5p(3)\hsa-miR-630(3)	0.263738	0.0112719	7.28741	6.43255	0.854859
16866002	ZNF543	hsa-miR-145-5p(6)\hsa-miR-486-5p(3)\hsa-miR-630(2)	0.179647	0.00228494	8.74055	8.28067	0.45988
16866232	ZNF544	hsa-miR-145-5p(4)\hsa-miR-451a(2)\hsa-miR-630(2)	0.169344	0.000236018	7.94147	7.34565	0.595818
16856828	ZNF554	hsa-miR-145-5p(2)\hsa-miR-486-5p(2)\hsa-miR-630(3)	0.335261	0.0470493	6.59014	6.20725	0.382895
16868254	ZNF558	hsa-miR-145-5p(4)\hsa-miR-486-5p(2)\hsa-miR-630(3)	0.371222	0.0394084	7.60188	7.20533	0.396554
16868443	ZNF562	hsa-miR-145-5p(4)\hsa-miR-451a(4)\hsa-miR-486-5p(3)\hsa-miR-630(5)	0.354476	0.0390296	7.52919	7.28832	0.240864
17072546	ZNF572	hsa-miR-145-5p(3)\hsa-miR-451a(2)\hsa-miR-486-5p(2)\hsa-miR-630(2)	0.265818	0.0402158	6.78335	5.87824	0.905103
16772811	ZNF605	hsa-miR-145-5p(7)\hsa-miR-451a(3)\hsa-miR-486-5p(6)\hsa-miR-630(8)	0.323296	0.0250162	7.39791	7.02475	0.373156
16870788	ZNF626	hsa-miR-145-5p(5)\hsa-miR-486-5p(5)\hsa-miR-630(3)	0.392113	0.0485702	8.36883	8.13284	0.235988
16807071	ZNF770	hsa-miR-451a(2)\hsa-miR-486-5p(4)\hsa-miR-630(8)	0.319718	0.0244433	8.6713	8.3369	0.334405
17096262	ZNF782	hsa-miR-145-5p(4)\hsa-miR-486-5p(3)\hsa-miR-630(4)	0.358153	0.0482388	7.17303	6.90958	0.263445
16903028	ZRANB3	hsa-miR-145-5p(5)\hsa-miR-451a(3)\hsa-miR-486-5p(6)\hsa-miR-630(5)	0.222193	0.0111423	7.47323	6.97619	0.497044
17016545	ZSCAN31	hsa-miR-145-5p(7)\hsa-miR-486-5p(2)\hsa-miR-630(2)	0.319625	0.0270314	6.54974	5.48199	1.06775
16841696	ZSWIM7	hsa-miR-486-5p(3)	0.236865	0.00887932	7.26028	6.90196	0.358321
