# Supplementary material for: Thymic Epithelial Tumors phenotype relies on miR-145-5p epigenetic regulation
Source: Mol Cancer. 2017 May 10;16:88. doi: 10.1186/s12943-017-0655-2 (PMC5424390; doi:10.1186/s12943-017-0655-2)
Supplement: Supplementary file 6 — Enriched pathways analysis of the deregulated genes in Tumor versus Normal samples predicted to be the putative targets of t 9 miRs (see Ganci et al., [43]) by David tools (p-value<0,05). The relative Pie-Chart is shown in Fig. 1f. (XLSX 8 kb) [file 12943_2017_655_MOESM6_ESM.xlsx]

## Sheet: Suppl Table 4
		Enriched pathways analysis of the deregulated genes in Tumor versus Normal samples predicted to be the putative targets of t 9 miRs (see Ganci et al, 2014) by David tools (p-value<0,05). The relative Pie-Chrat is shown in Fig.1F
			Number of genes	p-value
		Cell adhesion molecules (CAMs)	22	0.002
		B cell receptor signaling pathway	15	0.002
		MAPK signaling pathway	35	0.005
		Adipocytokine signaling pathway	11	0.044
		Jak-STAT signaling pathway	20	0.047
