# Supplementary material for: Thymic Epithelial Tumors phenotype relies on miR-145-5p epigenetic regulation
Source: Mol Cancer. 2017 May 10;16:88. doi: 10.1186/s12943-017-0655-2 (PMC5424390; doi:10.1186/s12943-017-0655-2)
Supplement: Supplementary file 7 — Putative targets of miR-145-5p. (XLSX 29 kb) [file 12943_2017_655_MOESM7_ESM.xlsx]

## Sheet: Suppl Table 5
Putative targets of miR-145-5p
p-value < 0,05
FDR= false discovery rate
selected putative target genes predicted by at least two softwares of target prediction
	Putative targets of miR-145-5p
	ID	gene	Number of sofwares prediction	FDR	p-value T-test	median T	median N	log2 fold (T\N)
	17063100	AKR1B1	5	0.375732	0.0480301	9.01397	8.59384	0.420137
	16847398	APPBP2	6	0.304525	0.0486316	9.01978	8.68221	0.337564
	16945582	ATP2C1	3	0.329335	0.0308131	9.25082	8.682	0.568817
	16709553	ATRNL1	5	0.171076	3.46012e-05	9.41171	6.01235	3.39936
	16911463	BTBD3	3	0.329969	0.0310762	8.57353	7.76568	0.807853
	16675174	C1orf27	3	0.313791	0.0288284	8.84416	8.60273	0.241426
	16999974	C5orf15	5	0.173624	0.00135675	9.32298	8.88411	0.43887
	16857842	CCL25	5	0.250933	0.0358639	12.376	10.6786	1.69737
	16854437	CDH2	7	0.342284	0.0355372	8.46652	6.9564	1.51012
	17048165	CLDN12	3	0.310109	0.028023	4.64952	3.83213	0.817395
	16836564	CLTC	6	0.206821	0.00324684	10.7397	10.2712	0.468507
	17052973	CNTNAP2	4	0.334006	0.0404641	7.43479	5.76543	1.66937
	16859856	CRTC1	4	0.250846	0.0453692	8.94158	8.45424	0.487339
	17111725	EDA2R	5	0.230988	0.0249281	8.15167	7.10177	1.0499
	17054950	EIF2AK1	6	0.255523	0.0192647	9.65781	9.16537	0.492442
	16799357	EIF2AK4	3	0.304481	0.0253296	8.96831	8.57997	0.38834
	17087836	FKTN	4	0.306838	0.0477879	7.99182	7.54205	0.449774
	16819678	GINS3	4	0.277705	0.0163001	8.03133	7.45211	0.579227
	17095423	GOLM1	5	0.165208	0.000726685	9.43208	8.22443	1.20765
	16910020	HDAC4	6	0.20979	0.0101833	8.53556	7.71818	0.817388
	16812685	HOMER2	5	0.198513	0.00291846	7.63174	6.95196	0.679786
	16685099	KIAA0319L	2	0.158845	0.000172454	8.53976	8.3389	0.200856
	17063394	KIAA1549	3	0.282305	0.0205431	9.12721	7.69594	1.43127
	16999817	KIF3A	3	0.298673	0.0497286	8.09602	7.55274	0.543288
	17075329	LGI3	3	0.178911	0.00163207	7.55794	7.26519	0.292748
	16897056	LRPPRC	2	0.231528	0.00709777	9.629	9.19848	0.430514
	16681511	LZIC	4	0.228244	0.0169017	8.68226	8.34819	0.334065
	16902476	MAP3K2	3	0.242887	0.0321488	8.74634	8.18863	0.557706
	16932831	MAPK1	7	0.285473	0.0479877	11.2013	11.0164	0.184957
	16749382	MED21	3	0.165716	0.000999093	8.79229	8.5155	0.276793
	16834370	MLX	3	0.286831	0.0298873	9.60037	9.19777	0.402603
	16785606	MPP5	8	0.221498	0.00564959	8.75126	7.66088	1.09038
	17015064	MYLK4	7	0.309007	0.0249954	6.49416	6.03977	0.454381
	16918953	NDRG3	4	0.19222	0.00333239	9.44973	8.56767	0.882058
	17055247	NDUFA4	6	0.218926	0.00782056	9.10464	8.48275	0.621889
	16948304	NDUFB5	5	0.304428	0.0303099	7.98548	7.42999	0.555496
	16849697	NPTX1	5	0.20768	0.00420469	9.93638	7.31256	2.62382
	16968621	NUDT9	5	0.224699	0.00572913	7.62292	7.33313	0.289782
	17049939	PMPCB	5	0.217275	0.0363948	10.2637	9.79656	0.467126
	16693109	POGZ	5	0.210564	0.00393101	10.2543	10.0681	0.186183
	17003468	PROP1	3	0.304413	0.0222775	6.55246	6.34589	0.206576
	17086193	PSAT1	5	0.218641	0.0239232	9.75804	8.24315	1.51489
	17068720	PTCH1	2	0.376394	0.0485158	6.77302	5.25001	1.52301
	16919351	PTPRT	5	0.16262	0.000335331	9.68559	8.15296	1.53264
	16723326	QSER1	5	0.342197	0.0404719	9.53795	9.0648	0.473146
	16831621	RAI1	3	0.226091	0.0246089	8.42902	8.09759	0.331433
	16790529	RBM23	3	0.157522	0.000135735	8.74125	8.4625	0.278748
	16682425	RCC2	2	0.19234	0.01102	11.1161	10.3565	0.759653
	16986539	SCAMP1	3	0.217593	0.0055692	9.31842	8.64208	0.676345
	16945189	SEC61A1	4	0.185902	0.00209944	11.1173	10.7945	0.322742
	16688308	SERBP1	5	0.235827	0.0115832	10.655	10.4334	0.221541
	16898957	SFXN5	3	0.215091	0.00494637	7.00856	6.79847	0.210095
	16793623	SIX4	5	0.16708	0.00199105	8.24597	6.6678	1.57817
	16718263	SORCS1	5	0.168974	0.00120072	7.33063	5.87304	1.45759
	16920180	SPATA2	3	0.303984	0.0266593	6.43956	6.11379	0.325776
	16660685	TCEB3	3	0.32809	0.0297086	8.33043	8.04743	0.283006
	16968389	THAP9	4	0.269639	0.0141669	6.86749	6.55951	0.307979
	16886066	THSD7B	4	0.231308	0.00931035	6.97511	6.005	0.970107
	16840885	TMEM107	5	0.217112	0.0170376	6.9119	6.63344	0.278452
	16919508	TOMM34	3	0.206697	0.00354203	8.37554	7.42652	0.949029
	17004125	TRIM52	5	0.324971	0.0346054	8.47511	8.12328	0.351824
	16734779	TRIM68	5	0.33022	0.0403895	8.13353	7.94003	0.193505
	17052157	TTC26	7	0.182414	0.00653941	6.78544	6.37773	0.407713
	16855454	TXNL1	3	0.315114	0.0379905	9.47423	9.12616	0.348075
	16868689	TYK2	4	0.286936	0.0216608	8.59772	8.25692	0.340799
	17002813	UBTD2	5	0.371724	0.0499989	8.50139	8.07436	0.427029
	17066381	XPO7	5	0.250949	0.0261209	9.72869	9.47264	0.256047
	16685042	ZMYM6	3	0.233025	0.0131985	9.93495	9.49475	0.440199
	16868254	ZNF558	3	0.356285	0.0394084	7.60188	7.20533	0.396554
